# Supplementary material for: Identification of a Novel Serum Biomarker for Tuberculosis Infection in Chinese HIV Patients by iTRAQ-Based Quantitative Proteomics
Source: Front Microbiol. 2018 Feb 26;9:330. doi: 10.3389/fmicb.2018.00330 (PMC5834467; doi:10.3389/fmicb.2018.00330)
Supplement: Supplementary file 1 [file Table_1.XLSX]

## Sheet: Sheet1
Checked	Master	Accession		Description	Coverage	# Peptides	# PSMs	# Unique Peptides	# Protein Groups	# AAs	MW [kDa]	calc. pI	Found in Sample: [S1] F1: 113, Control	Found in Sample: [S2] F1: 114, Sample	Found in Sample: [S3] F1: 115, Sample	Found in Sample: [S4] F1: 116, Sample	Found in Sample: [S5] F1: 117, Sample	Found in Sample: [S6] F1: 118, Sample	Found in Sample: [S7] F1: 119, Sample	Found in Sample: [S8] F1: 121, Sample	Modifications	Abundance Ratio: (F1, 114) / (F1, 113)	Abundance Ratio: (F1, 115) / (F1, 113)	Abundance Ratio: (F1, 116) / (F1, 113)	Abundance Ratio: (F1, 117) / (F1, 113)	Abundance Ratio: (F1, 118) / (F1, 113)	Abundance Ratio: (F1, 119) / (F1, 113)	Abundance Ratio: (F1, 121) / (F1, 113)	Abundances (Scaled): F1: 113, Control	Abundances (Scaled): F1: 114, Sample	Abundances (Scaled): F1: 115, Sample	Abundances (Scaled): F1: 116, Sample	Abundances (Scaled): F1: 117, Sample	Abundances (Scaled): F1: 118, Sample	Abundances (Scaled): F1: 119, Sample	Abundances (Scaled): F1: 121, Sample	emPAI	# Razor Peptides	Score Sequest HT	# Peptides Sequest HT	fold change	F-test
FALSE	IsMasterProtein	P69905	1	Hemoglobin subunit alpha OS=Homo sapiens GN=HBA1 PE=1 SV=2	42.9577	6	37	6	1	142	15.248	8.68	High	High	High	High	High	High	High	High		5.106	0.976	1.114	0.686	0.629	0.698	0.712	73.2	374	71.5	81.6	50.3	46.1	51.1	52.2	30.623	0	97.636	6	3.00601	1.93088e-05	1	0.0122031
FALSE	IsMasterProtein	P41222	1	Prostaglandin-H2 D-isomerase OS=Homo sapiens GN=PTGDS PE=1 SV=1	24.7368	4	10	4	1	190	21.015	7.8	High	High	High	High	High	High	High	High		0.937	1.002	0.967	0.77	1.269	3.75	1.627	70.7	66.2	70.8	68.3	54.4	89.7	264.9	115	3.329	0	20.536	4	0.526718	4.51141e-05	2	0.0142561
FALSE	IsMasterProtein	P05019	1	Insulin-like growth factor I OS=Homo sapiens GN=IGF1 PE=1 SV=1	7.17949	1	6	1	1	195	21.827	9.72	High	High	High	High	High	High	High	High		0.987	0.996	1.016	1.475	1.027	2.197	1.35	79.6	78.6	79.3	80.9	117.4	81.8	174.9	107.5	0.259	0	15.4383	1	0.66113	4.98099e-05	3	0.0104933
FALSE	IsMasterProtein	P28838	0	Cytosol aminopeptidase OS=Homo sapiens GN=LAP3 PE=1 SV=3	10.2119	5	10	5	1	519	56.131	7.93	High	High	High	High	High	High	High	High		5.68	1.05	1.216	0.746	0.687	0.813	0.699	67.3	382.2	70.6	81.8	50.2	46.2	54.7	47	0.565	0	11.1482	5	3.03836	5.27233e-05	4	0.00833028
FALSE	IsMasterProtein	P68871	1	Hemoglobin subunit beta OS=Homo sapiens GN=HBB PE=1 SV=2	63.9456	8	98	4	1	147	15.988	7.28	High	High	High	High	High	High	High	High		5.294	0.89	1.052	0.614	0.479	0.593	0.58	76.2	403.3	67.8	80.2	46.8	36.5	45.1	44.2	52.367	4	296.872	8	3.63557	7.25218e-05	5	0.00916676
FALSE	IsMasterProtein	Q16851	1	UTP--glucose-1-phosphate uridylyltransferase OS=Homo sapiens GN=UGP2 PE=1 SV=5	16.1417	8	14	8	1	508	56.905	8.15	High	High	High	High	High	High	High	High		4.347	1.379	1.118	0.858	0.798	0.911	0.761	71.6	311.3	98.8	80	61.5	57.2	65.2	54.5	0.778	0	23.2675	8	2.35612	0.000236717	6	0.0249342
FALSE	IsMasterProtein	P07858	0	Cathepsin B OS=Homo sapiens GN=CTSB PE=1 SV=3	2.94985	1	2	1	1	339	37.797	6.3	High	High	High	High	High	High	High	High		1.002	1.01	1.017	0.966	1.384	1.365	1.312	88.3	88.5	89.2	89.9	85.3	122.3	120.6	115.8	0.136	0	4.88689	1	0.801577	0.000249328	7	0.0225108
FALSE	IsMasterProtein	P59190	0	Ras-related protein Rab-15 OS=Homo sapiens GN=RAB15 PE=1 SV=1	5.18868	1	2	1	1	212	24.375	5.71	High	High	High	High	High	High	High	High		0.363	0.2	0.179	0.081	0.067	0.05	0.096	392.9	142.7	78.5	70.5	31.8	26.1	19.8	37.7	0.145	0	0	1	5.93241	0.000440096	8	0.0347676
FALSE	IsMasterProtein	P30043	1	Flavin reductase (NADPH) OS=Homo sapiens GN=BLVRB PE=1 SV=3	15.0485	3	8	3	1	206	22.105	7.65	High	High	High	High	High	High	High	High		1	1.013	1.018	0.969	0.947	0.596	0.858	108.1	108.1	109.5	110	104.8	102.3	64.4	92.7	1.31	0	22.2426	3	1.19632	0.000492111	9	0.0345571
FALSE	IsMasterProtein	P05165	0	Propionyl-CoA carboxylase alpha chain, mitochondrial OS=Homo sapiens GN=PCCA PE=1 SV=4	1.92308	1	1	1	1	728	80.008	7.52	High	High	High	High	High	High	High	High		0.348	0.257	0.209	0.255	0.271	0.268	0.226	282.2	98.4	72.5	59.1	71.9	76.5	75.7	63.7	0.045	0	0	1	1.77971	0.000601366	10	0.0380063
FALSE	IsMasterProtein	P02746	1	Complement C1q subcomponent subunit B OS=Homo sapiens GN=C1QB PE=1 SV=3	20.5534	5	87	5	1	253	26.704	8.63	High	High	High	High	High	High	High	High		0.96	1.073	0.983	1.451	2.765	0.863	1.249	77.3	74.2	83	76	112.2	213.8	66.8	96.6	10.938	0	159.279	5	0.63445	0.0007137	11	0.0410053
FALSE	IsMasterProtein	Q7Z4W1	1	L-xylulose reductase OS=Homo sapiens GN=DCXR PE=1 SV=2	11.4754	2	3	2	1	244	25.897	8.1	High	High	High	High	High	High	High	High		1.006	0.956	0.865	2.163	1.021	3.421	3.08	59.2	59.5	56.6	51.2	128	60.5	202.6	182.4	0.334	0	4.59856	2	0.394943	0.000744677	12	0.0392197
FALSE	IsMasterProtein	P22692	1	Insulin-like growth factor-binding protein 4 OS=Homo sapiens GN=IGFBP4 PE=1 SV=2	9.68992	2	4	2	1	258	27.915	7.15	High	High	High	High	High	High	High	High		1.03	0.988	0.986	1.458	1.148	1.316	0.771	92	94.7	90.9	90.7	134.1	105.6	121.1	70.9	0.54	0	11.2291	2	0.853139	0.00103335	13	0.0502365
FALSE	IsMasterProtein	P17813	1	Endoglin OS=Homo sapiens GN=ENG PE=1 SV=2	5.77508	3	7	3	1	658	70.533	6.61	High	High	High	High	High	High	High	High		0.542	1.283	0.281	0.173	0.221	0.146	0.188	208.7	113.2	267.7	58.6	36.1	46.1	30.4	39.2	0.259	0	11.6432	3	4.27009	0.00114007	14	0.0514661
FALSE	IsMasterProtein	P28062	0	Proteasome subunit beta type-8 OS=Homo sapiens GN=PSMB8 PE=1 SV=3	6.88406	2	2	2	1	276	30.335	7.43	High	High	High	High	High	High	High	High		2.731	0.913	1.031	0.669	0.66	0.726	0.804	93.8	256	85.6	96.6	62.7	61.9	68	75.4	0.292	0	4.34174	2	1.98507	0.00145949	15	0.0614933
FALSE	IsMasterProtein	P07195	1	L-lactate dehydrogenase B chain OS=Homo sapiens GN=LDHB PE=1 SV=2	12.5749	4	9	3	1	334	36.615	6.05	High	High	High	High	High	High	High	High		0.476	0.443	0.398	0.447	0.398	0.398	0.407	201.7	96.1	89.4	80.2	90.1	80.3	80.3	82.1	0.73	0	19.1801	4	1.40445	0.0018596	16	0.0734542
FALSE	IsMasterProtein	P15814	0	Immunoglobulin lambda-like polypeptide 1 OS=Homo sapiens GN=IGLL1 PE=1 SV=1	7.04225	1	1	1	1	213	22.949	10.07	High	High	High	High	High	Not Found	High	High		3.605	1.055	0.955	0.383	0.01	0.314	0.3	105.1	378.9	110.9	100.4	40.2		33	31.5	0.233	0	0	1	4.98066	0.00230992	17	0.0858747
FALSE	IsMasterProtein	Q12907	1	Vesicular integral-membrane protein VIP36 OS=Homo sapiens GN=LMAN2 PE=1 SV=1	9.55056	3	6	3	1	356	40.203	6.95	High	High	High	High	High	High	High	High		0.919	0.917	0.961	0.927	1.176	1.872	0.956	91.7	84.2	84.1	88.1	85	107.8	171.6	87.6	0.551	0	6.54602	3	0.770133	0.00243376	18	0.085452
FALSE	IsMasterProtein	Q5T619	0	Zinc finger protein 648 OS=Homo sapiens GN=ZNF648 PE=2 SV=1	2.11268	1	2	1	1	568	62.301	8.62	High	High	High	High	High	High	High	High		3.777	0.867	0.855	0.417	0.556	0.676	0.391	93.7	353.8	81.3	80.1	39.1	52.1	63.3	36.6	0.07	0	2.61878	1	3.18629	0.00260709	19	0.08672
FALSE	IsMasterProtein	P02741	1	C-reactive protein OS=Homo sapiens GN=CRP PE=1 SV=1	24.5536	6	53	6	1	224	25.023	5.63	High	High	High	High	High	High	High	High		1.146	1.61	1.224	1.13	1.704	7.352	3.883	42	48.1	67.6	51.4	47.5	71.6	308.8	163.1	30.623	0	86.5734	6	0.353807	0.00263629	20	0.0833068
FALSE	IsMasterProtein	P00746	1	Complement factor D OS=Homo sapiens GN=CFD PE=1 SV=5	34.3874	6	23	6	1	253	27.016	7.71	High	High	High	High	High	High	High	High		0.978	0.962	0.894	0.958	0.879	1.867	1.084	92.8	90.7	89.3	83	88.9	81.5	173.3	100.6	3.394	0	60.8763	6	0.80081	0.0033285	21	0.100172
FALSE	IsMasterProtein	P37802	1	Transgelin-2 OS=Homo sapiens GN=TAGLN2 PE=1 SV=3	25.1256	5	16	5	1	199	22.377	8.25	High	High	High	High	High	High	High	High		0.393	0.558	0.789	0.211	0.206	0.259	0.249	218.3	85.7	121.7	172.2	46.2	44.9	56.6	54.4	3.394	0	22.8799	5	2.95844	0.00340126	22	0.0977088
FALSE	IsMasterProtein	O95497	0	Pantetheinase OS=Homo sapiens GN=VNN1 PE=1 SV=2	6.04288	3	10	3	1	513	56.975	5.55	High	High	High	High	High	High	High	High		2.094	1.558	1.182	1.108	1.224	1.149	1.177	76.2	159.7	118.8	90.1	84.5	93.4	87.6	89.8	0.407	0	16.2306	3	1.2519	0.00349191	23	0.0959517
FALSE	IsMasterProtein	P02766	1	Transthyretin OS=Homo sapiens GN=TTR PE=1 SV=1	17.6871	2	8	2	1	147	15.877	5.76	High	High	High	High	High	High	High	High		0.778	0.965	0.934	0.79	0.81	0.808	0.796	116.3	90.4	112.2	108.6	91.8	94.2	94	92.5	1.783	0	19.3059	2	1.14765	0.00352818	24	0.0929088
FALSE	IsMasterProtein	P02745	1	Complement C1q subcomponent subunit A OS=Homo sapiens GN=C1QA PE=1 SV=2	17.9592	3	40	3	1	245	26	9.11	High	High	High	High	High	High	High	High		0.911	1.11	1.015	1.464	2.752	0.978	1.277	76.1	69.4	84.5	77.3	111.5	209.5	74.5	97.2	1.154	0	92.034	3	0.623706	0.00373586	25	0.0944424
FALSE	IsMasterProtein	Q6UWP8	1	Suprabasin OS=Homo sapiens GN=SBSN PE=2 SV=2	2.37288	1	1	1	1	590	60.505	7.01	High	High	High	High	High	High	High	High		0.74	0.821	0.871	1.237	1.141	3.368	1.597	74.2	55	60.9	64.7	91.9	84.7	250.1	118.5	0.072	0	0	1	0.467351	0.00377933	26	0.0918668
FALSE	IsMasterProtein	Q86UK5	1	Limbin OS=Homo sapiens GN=EVC2 PE=1 SV=1	0.688073	1	9	1	1	1308	147.856	6.96	High	High	High	High	High	High	High	High		1.225	1.083	0.871	0.857	0.869	1.029	3.692	75.3	92.2	81.5	65.6	64.5	65.4	77.5	278	0.029	0	8.52478	1	0.648125	0.00403411	27	0.0944281
FALSE	IsMasterProtein	P0DJI8	1	Serum amyloid A-1 protein OS=Homo sapiens GN=SAA1 PE=1 SV=1	42.623	5	14	3	1	122	13.524	6.79	High	High	High	High	High	High	High	High		1.186	0.956	1.026	1.037	1.023	2.983	1.603	74	87.7	70.7	75.9	76.7	75.7	220.6	118.6	9	2	29.3526	5	0.627136	0.00426276	28	0.0962166
FALSE	IsMasterProtein	P06737	0	Glycogen phosphorylase, liver form OS=Homo sapiens GN=PYGL PE=1 SV=4	2.12515	2	2	2	1	847	97.087	7.17	High	High	High	High	High	High	High	High		2.463	1.087	0.727	0.897	0.841	0.949	0.731	92	226.6	100	66.9	82.5	77.4	87.3	67.3	0.083	0	2.92955	2	1.54372	0.00567427	29	0.12366
FALSE	IsMasterProtein	P02747	1	Complement C1q subcomponent subunit C OS=Homo sapiens GN=C1QC PE=1 SV=3	25.3061	5	208	5	1	245	25.757	8.41	High	High	High	High	High	High	High	High		0.848	1.074	0.987	1.627	2.634	0.907	1.173	78	66.2	83.8	77	127	205.6	70.8	91.6	6.197	0	557.008	5	0.616162	0.00626709	30	0.132027
FALSE	IsMasterProtein	P04264	1	Keratin, type II cytoskeletal 1 OS=Homo sapiens GN=KRT1 PE=1 SV=6	32.764	16	44	14	1	644	65.999	8.12	High	High	High	High	High	High	High	High		1.02	1.07	0.994	1.429	1.213	0.929	0.829	94.3	96.2	100.9	93.7	134.8	114.4	87.6	78.2	2.36	2	111.362	16	0.927952	0.00669947	31	0.136583
FALSE	IsMasterProtein	P42126	0	Enoyl-CoA delta isomerase 1, mitochondrial OS=Homo sapiens GN=ECI1 PE=1 SV=1	4.96689	2	2	2	1	302	32.795	8.54	High	High	High	High	High	High	High	High		4.055	1.332	1.083	0.855	1.153	0.794	1.142	70.1	284.2	93.4	75.9	59.9	80.8	55.6	80	0.389	0	3.35063	2	1.89504	0.00700147	32	0.138279
FALSE	IsMasterProtein	P09382	1	Galectin-1 OS=Homo sapiens GN=LGALS1 PE=1 SV=2	8.88889	1	1	1	1	135	14.706	5.5	High	High	High	High	High	High	High	High		1.744	1.564	2.11	1.334	1.264	1.382	1.256	68.6	119.7	107.3	144.8	91.6	86.8	94.9	86.2	0.292	0	0	1	1.22503	0.00724674	33	0.138786
FALSE	IsMasterProtein	P14151	1	L-selectin OS=Homo sapiens GN=SELL PE=1 SV=2	13.9785	4	12	4	1	372	42.159	6.6	High	High	High	High	High	High	High	High		0.992	1.09	0.986	1.137	1.416	0.595	0.785	100	99.2	109	98.5	113.7	141.6	59.5	78.5	1.738	0	32.3371	4	1.03407	0.00802076	34	0.149092
FALSE	IsMasterProtein	Q9NZK5	1	Adenosine deaminase CECR1 OS=Homo sapiens GN=CECR1 PE=1 SV=2	12.5245	7	13	7	1	511	58.895	7.91	High	High	High	High	High	High	High	High		0.928	1.082	0.89	1.087	2.117	0.706	0.984	91	84.4	98.4	80.9	98.9	192.6	64.2	89.5	0.84	0	22.3292	7	0.796721	0.00852766	35	0.153985
FALSE	IsMasterProtein	P00738	1	Haptoglobin OS=Homo sapiens GN=HP PE=1 SV=1	33.9901	13	105	13	1	406	45.177	6.58	High	High	High	High	High	High	High	High		0.325	0.21	0.207	0.161	0.15	0.24	0.254	313.9	102	66	65	50.7	47.1	75.4	79.8	12.503	0	211.881	13	2.16166	0.00902977	36	0.158523
FALSE	IsMasterProtein	P62937	1	Peptidyl-prolyl cis-trans isomerase A OS=Homo sapiens GN=PPIA PE=1 SV=2	19.3939	3	5	3	1	165	18.001	7.81	High	High	High	High	High	High	High	High		0.457	0.9	0.703	0.336	0.34	0.399	0.396	176.6	80.6	158.9	124.1	59.3	60.1	70.4	69.9	0.931	0	8.81884	3	2.08009	0.00952684	37	0.162729
FALSE	IsMasterProtein	P02760	1	Protein AMBP OS=Homo sapiens GN=AMBP PE=1 SV=1	45.4545	14	241	14	1	352	38.974	6.25	High	High	High	High	High	High	High	High		0.808	0.744	0.84	0.994	0.65	2.314	0.921	96.7	78.1	72	81.2	96.2	62.8	223.8	89.1	51.75	0	586.555	14	0.695063	0.0101935	38	0.169535
FALSE	IsMasterProtein	P01031	1	Complement C5 OS=Homo sapiens GN=C5 PE=1 SV=4	36.4558	60	594	60	1	1676	188.186	6.52	High	High	High	High	High	High	High	High		0.931	0.934	0.96	0.737	0.903	1.054	1.238	103.1	96	96.3	99	76	93.2	108.7	127.7	14.488	0	1161.8	60	0.972387	0.0108476	39	0.175786
FALSE	IsMasterProtein	Q00796	1	Sorbitol dehydrogenase OS=Homo sapiens GN=SORD PE=1 SV=4	2.2409	1	1	1	1	357	38.3	7.97	High	High	High	High	High	High	High	High		2.052	1.093	1.16	1.2	1.113	1.241	1.289	78.8	161.8	86.1	91.4	94.6	87.8	97.9	101.6	0.105	0	2.25864	1	1.09479	0.0114702	40	0.18123
FALSE	IsMasterProtein	P25789	1	Proteasome subunit alpha type-4 OS=Homo sapiens GN=PSMA4 PE=1 SV=1	9.57854	3	7	3	1	261	29.465	7.72	High	High	High	High	High	High	High	High		2.704	1.081	1.179	0.864	1.122	1.054	1.134	78.9	213.4	85.3	93	68.2	88.5	83.2	89.5	0.585	0	14.791	3	1.42866	0.0117476	41	0.181085
FALSE	IsMasterProtein	P20774	1	Mimecan OS=Homo sapiens GN=OGN PE=1 SV=1	6.04027	2	3	2	1	298	33.901	5.63	High	High	High	High	High	High	High	High		0.844	1.07	0.908	0.95	1.186	2.259	1.037	86.4	72.9	92.5	78.5	82.1	102.5	195.3	89.6	0.468	0	4.27859	2	0.703514	0.0142653	42	0.214659
FALSE	IsMasterProtein	Q6P9F7	0	Leucine-rich repeat-containing protein 8B OS=Homo sapiens GN=LRRC8B PE=2 SV=2	0.996264	1	1	1	1	803	92.33	6.86	High	High	High	High	High	High	High	High		0.977	0.829	0.915	1.603	0.673	0.977	1.582	93.5	91.3	77.5	85.6	149.9	62.9	91.4	147.9	0.058	0	1.78179	1	0.76952	0.0147678	43	0.217052
FALSE	IsMasterProtein	P15144	1	Aminopeptidase N OS=Homo sapiens GN=ANPEP PE=1 SV=4	18.0972	16	35	16	1	967	109.471	5.48	High	High	High	High	High	High	High	High		1.528	1.29	1.026	0.909	1.01	0.959	0.971	92	140.6	118.7	94.4	83.6	92.9	88.3	89.4	1.49	0	73.8133	16	1.25833	0.0152441	44	0.218961
FALSE	IsMasterProtein	P13598	1	Intercellular adhesion molecule 2 OS=Homo sapiens GN=ICAM2 PE=1 SV=2	11.6364	3	6	3	1	275	30.635	7.43	High	High	High	High	High	High	High	High		0.829	0.894	0.829	0.831	1.637	0.529	0.776	109.2	90.5	97.7	90.5	90.7	178.8	57.7	84.8	0.468	0	9.70904	3	0.941505	0.0153251	45	0.215233
FALSE	IsMasterProtein	P08575	0	Receptor-type tyrosine-protein phosphatase C OS=Homo sapiens GN=PTPRC PE=1 SV=2	1.15031	1	1	1	1	1304	147.162	6.15	High	High	High	High	High	High	High	High		0.669	0.765	0.745	0.919	2.535	0.872	0.792	96.4	64.5	73.7	71.9	88.6	244.4	84.1	76.4	0.032	0	0	1	0.621074	0.0159432	46	0.219045
FALSE	IsMasterProtein	Q15582	1	Transforming growth factor-beta-induced protein ig-h3 OS=Homo sapiens GN=TGFBI PE=1 SV=1	16.5447	10	28	10	1	683	74.634	7.71	High	High	High	High	High	High	High	High		1.126	1.156	1.044	0.919	1.73	0.94	0.831	91.5	103	105.7	95.5	84.1	158.2	86	76	1.276	0	45.8283	10	0.978729	0.0162085	47	0.217952
FALSE	IsMasterProtein	P25788	0	Proteasome subunit alpha type-3 OS=Homo sapiens GN=PSMA3 PE=1 SV=2	5.4902	1	1	1	1	255	28.415	5.33	High	High	High	High	High	High	High	High		0.557	0.392	0.38	0.401	0.345	0.468	0.402	202.8	113	79.5	77.1	81.3	70	94.9	81.5	0.179	0	0	1	1.44156	0.0167288	48	0.220262
FALSE	IsMasterProtein	P00995	0	Pancreatic secretory trypsin inhibitor OS=Homo sapiens GN=SPINK1 PE=1 SV=2	10.1266	1	3	1	1	79	8.501	7.61	High	High	High	High	High	High	High	High		1.586	1.427	1.087	1.224	1.53	4.728	2.091	54.5	86.5	77.8	59.3	66.7	83.4	257.8	114	2.162	0	0	1	0.532861	0.0168689	49	0.217574
FALSE	IsMasterProtein	P23381	1	Tryptophan--tRNA ligase, cytoplasmic OS=Homo sapiens GN=WARS PE=1 SV=2	2.54777	1	1	1	1	471	53.132	6.23	High	High	High	High	High	High	High	High		1.965	0.892	0.833	0.681	0.66	0.864	0.684	105.6	207.4	94.2	87.9	71.8	69.7	91.2	72.2	0.08	0	2.86507	1	1.62381	0.0182853	50	0.231127
FALSE	IsMasterProtein	P35527	1	Keratin, type I cytoskeletal 9 OS=Homo sapiens GN=KRT9 PE=1 SV=3	18.9406	10	22	9	1	623	62.027	5.24	High	High	High	High	High	High	High	High		1.027	0.957	0.883	1.241	1.355	0.78	0.629	101.6	104.3	97.2	89.7	126.1	137.7	79.3	63.9	1.412	1	35.1364	10	0.965111	0.0183043	51	0.226829
FALSE	IsMasterProtein	O75144	1	ICOS ligand OS=Homo sapiens GN=ICOSLG PE=1 SV=2	3.31126	1	2	1	1	302	33.328	5.31	High	High	High	High	High	High	High	High		0.933	1.208	1.078	0.812	1.931	0.523	0.623	98.7	92.1	119.2	106.4	80.1	190.6	51.6	61.4	0.389	0	4.22078	1	1.08522	0.0190799	52	0.231895
FALSE	IsMasterProtein	Q8TBF2	0	Prostamide/prostaglandin F synthase OS=Homo sapiens GN=FAM213B PE=2 SV=1	3.53535	1	3	1	1	198	21.209	6.67	High	High	High	High	High	High	High	High		1.015	1.106	1.052	1.501	1.166	0.87	1.213	89.7	91	99.2	94.3	134.6	104.6	78	108.8	0.212	0	6.94479	1	0.878404	0.0195417	53	0.233026
FALSE	IsMasterProtein	P04406	1	Glyceraldehyde-3-phosphate dehydrogenase OS=Homo sapiens GN=GAPDH PE=1 SV=3	10.7463	3	7	3	1	335	36.03	8.46	High	High	High	High	High	High	High	High		1.588	1.099	0.84	0.799	0.816	0.707	0.704	105.9	168.2	116.4	89	84.6	86.4	74.9	74.6	0.389	0	18.199	3	1.4961	0.0196479	54	0.229954
FALSE	IsMasterProtein	P43251	1	Biotinidase OS=Homo sapiens GN=BTD PE=1 SV=2	16.7587	8	39	8	1	543	61.093	6.25	High	High	High	High	High	High	High	High		0.929	0.936	0.943	1.021	0.826	0.628	0.679	114.9	106.8	107.6	108.4	117.3	94.9	72.2	78	2.481	0	104.032	8	1.20778	0.0196797	55	0.226138
FALSE	IsMasterProtein	P0C0L4	1	Complement C4-A OS=Homo sapiens GN=C4A PE=1 SV=2	45.2408	78	1863	4	1	1744	192.664	7.08	High	High	High	High	High	High	High	High		1.061	0.915	1.065	1.141	0.714	1.646	1.228	91.2	96.7	83.4	97.2	104.1	65.1	150.2	112	92.057	82	4059.03	78	0.854196	0.0199248	56	0.224866
FALSE	IsMasterProtein	P04438	1	Ig heavy chain V-II region SESS OS=Homo sapiens PE=2 SV=1	4.7619	1	3	1	1	147	16.312	7.09	High	High	High	High	High	High	High	High		1.418	1.612	1.18	0.793	0.491	1.041	3.575	72	102.1	116.1	85	57.1	35.3	75	257.4	0.233	0	5.73408	1	0.883239	0.0215698	57	0.23916
FALSE	IsMasterProtein	P19022	1	Cadherin-2 OS=Homo sapiens GN=CDH2 PE=1 SV=4	2.53863	2	2	2	1	906	99.747	4.81	High	High	High	High	High	High	High	High		1.141	0.712	0.646	0.754	0.759	0.772	0.851	120.6	137.6	85.8	77.9	90.9	91.5	93.1	102.6	0.125	0	2.54501	2	1.11584	0.0227904	58	0.248337
FALSE	IsMasterProtein	Q16706	1	Alpha-mannosidase 2 OS=Homo sapiens GN=MAN2A1 PE=1 SV=2	6.03147	7	10	7	1	1144	131.057	7.58	High	High	High	High	High	High	High	High		1.031	0.951	1.014	0.943	1.137	0.849	0.714	104.7	108	99.6	106.1	98.8	119.1	88.9	74.7	0.359	0	10.1334	7	1.09672	0.0227986	59	0.244216
FALSE	IsMasterProtein	P08107	1	Heat shock 70 kDa protein 1A/1B OS=Homo sapiens GN=HSPA1A PE=1 SV=5	10.7644	5	8	3	1	641	70.009	5.66	High	High	High	High	High	High	High	High		1.105	0.987	0.724	0.796	0.841	0.793	0.764	114.1	126.1	112.6	82.6	90.8	96	90.5	87.2	0.438	0	14.8925	5	1.19451	0.0240339	60	0.253157
FALSE	IsMasterProtein	P04040	1	Catalase OS=Homo sapiens GN=CAT PE=1 SV=3	31.1195	15	55	15	1	527	59.719	7.39	High	High	High	High	High	High	High	High		2.371	1.198	1.133	0.798	1.035	0.746	0.846	87.7	207.8	105	99.3	69.9	90.7	65.4	74.1	3.642	0	113.431	15	1.66544	0.0246502	61	0.255392
FALSE	IsMasterProtein	Q8TDQ0	0	Hepatitis A virus cellular receptor 2 OS=Homo sapiens GN=HAVCR2 PE=1 SV=3	4.65116	1	1	1	1	301	33.373	5.72	High	High	High	High	High	High	High	High		1.478	1.092	1.544	1.021	1.247	1.744	3.895	61.4	90.8	67.1	94.8	62.7	76.6	107.1	239.3	0.129	0	0	1	0.646695	0.0279903	62	0.28532
FALSE	IsMasterProtein	P20618	1	Proteasome subunit beta type-1 OS=Homo sapiens GN=PSMB1 PE=1 SV=2	5.80913	1	2	1	1	241	26.472	8.13	High	High	High	High	High	High	High	High		11.599	2.006	2.318	0.968	2.218	1.356	3.286	32.3	374.9	64.9	74.9	31.3	71.7	43.8	106.2	0.166	0	0	1	2.16206	0.0283215	63	0.284114
FALSE	IsMasterProtein	P03951	1	Coagulation factor XI OS=Homo sapiens GN=F11 PE=1 SV=1	42.72	24	81	24	1	625	70.064	8.1	High	High	High	High	High	High	High	High		0.921	1.004	0.98	1.265	0.886	0.913	0.89	101.8	93.7	102.2	99.8	128.8	90.2	92.9	90.6	5.874	0	163.779	24	0.987578	0.0285524	64	0.281955
FALSE	IsMasterProtein	P15085	0	Carboxypeptidase A1 OS=Homo sapiens GN=CPA1 PE=1 SV=2	6.68258	2	2	2	1	419	47.111	5.76	High	High	High	High	High	High	High	High		1.097	0.917	1.091	0.563	1.029	1.443	0.631	102.9	112.9	94.4	112.3	58	105.9	148.5	65	0.194	0	2.25855	2	1.1195	0.028999	65	0.281959
FALSE	IsMasterProtein	O14818	0	Proteasome subunit alpha type-7 OS=Homo sapiens GN=PSMA7 PE=1 SV=1	3.22581	1	1	1	1	248	27.87	8.46	High	High	High	High	High	High	High	High		4.355	1.498	1.296	0.861	1.655	1.332	1.23	60.5	263.4	90.6	78.4	52.1	100.1	80.6	74.4	0.155	0	0	1	1.60449	0.0290121	66	0.277813
FALSE	IsMasterProtein	P16188	0	HLA class I histocompatibility antigen, A-30 alpha chain OS=Homo sapiens GN=HLA-A PE=1 SV=2	8.76712	3	10	1	1	365	40.879	6.1	High	High	High	High	High	High	High	High		1.932	0.3	0.643	0.47	0.155	0.173	0.335	159.7	308.5	47.8	102.8	75.1	24.8	27.7	53.6	0.688	0	13.7191	3	3.41501	0.0295932	67	0.279147
FALSE	IsMasterProtein	P00491	1	Purine nucleoside phosphorylase OS=Homo sapiens GN=PNP PE=1 SV=2	5.19031	1	2	1	1	289	32.097	6.95	High	High	High	High	High	High	High	High		1.293	0.511	0.823	0.428	0.593	0.522	0.475	141.7	183.3	72.3	116.6	60.7	84.1	74	67.3	0.11	0	2.30722	1	1.79623	0.0310923	68	0.288976
FALSE	IsMasterProtein	Q08257	1	Quinone oxidoreductase OS=Homo sapiens GN=CRYZ PE=1 SV=1	9.72644	3	6	3	1	329	35.185	8.44	High	High	High	High	High	High	High	High		1.527	0.961	1.05	0.979	0.885	0.915	0.844	98	149.6	94.2	102.9	96	86.8	89.7	82.7	0.389	0	9.82161	3	1.25197	0.0316368	69	0.289774
FALSE	IsMasterProtein	P12821	1	Angiotensin-converting enzyme OS=Homo sapiens GN=ACE PE=1 SV=1	3.67534	5	8	5	1	1306	149.62	6.39	High	High	High	High	High	High	High	High		1.049	1.055	1.137	0.952	1.398	0.818	0.901	96.3	101	101.5	109.4	91.7	134.6	78.7	86.7	0.272	0	4.56088	5	1.04212	0.0319352	70	0.288329
FALSE	IsMasterProtein	P07900	1	Heat shock protein HSP 90-alpha OS=Homo sapiens GN=HSP90AA1 PE=1 SV=5	3.00546	2	3	2	1	732	84.607	5.02	High	High	High	High	High	High	High	High		1.504	0.406	0.472	0.628	0.383	0.399	0.477	151.8	228.4	61.7	71.7	95.4	58.1	60.5	72.4	0.116	0	2.01191	2	1.7933	0.0327347	71	0.291385
FALSE	IsMasterProtein	Q8IZF2	1	Probable G-protein coupled receptor 116 OS=Homo sapiens GN=GPR116 PE=1 SV=3	0.89153	1	1	1	1	1346	149.361	6.65	High	High	High	High	High	High	High	High		1.033	1.068	0.98	0.964	1.061	0.84	0.655	105.2	108.7	112.4	103.2	101.5	111.7	88.4	69	0.038	0	3.24404	1	1.15893	0.0330813	72	0.29038
FALSE	IsMasterProtein	P01034	1	Cystatin-C OS=Homo sapiens GN=CST3 PE=1 SV=1	30.137	3	23	3	1	146	15.789	8.75	High	High	High	High	High	High	High	High		1.048	1.191	1.113	1.075	1.128	1.878	1.404	81.3	85.2	96.9	90.5	87.4	91.7	152.7	114.2	4.012	0	57.991	3	0.793498	0.0360313	73	0.311942
FALSE	IsMasterProtein	P80188	1	Neutrophil gelatinase-associated lipocalin OS=Homo sapiens GN=LCN2 PE=1 SV=2	20.7071	3	5	3	1	198	22.574	8.91	High	High	High	High	High	High	High	High		0.9	1.01	0.671	0.598	0.477	1.99	0.815	107.2	96.5	108.3	72	64.1	51.1	213.3	87.4	1.154	0	0	3	0.923299	0.0361036	74	0.308344
FALSE	IsMasterProtein	P04075	1	Fructose-bisphosphate aldolase A OS=Homo sapiens GN=ALDOA PE=1 SV=2	13.4615	5	18	4	1	364	39.395	8.09	High	High	High	High	High	High	High	High		0.996	1.052	1.006	0.927	1.178	0.959	0.981	98.8	98.4	103.9	99.4	91.6	116.4	94.7	96.9	0.823	0	37.1354	5	1.00225	0.036475	75	0.307363
FALSE	IsMasterProtein	P13727	1	Bone marrow proteoglycan OS=Homo sapiens GN=PRG2 PE=1 SV=2	13.0631	3	10	3	1	222	25.189	6.76	High	High	High	High	High	High	High	High		0.532	0.898	0.596	0.658	0.783	0.732	0.712	135.3	72	121.6	80.7	89	106	99.1	96.4	0.848	0	20.9464	3	1.04891	0.0368284	76	0.306258
FALSE	IsMasterProtein	O15204	1	ADAM DEC1 OS=Homo sapiens GN=ADAMDEC1 PE=1 SV=2	8.93617	3	3	3	1	470	52.742	7.34	High	High	High	High	High	High	High	High		1.468	0.63	0.611	0.577	0.381	0.57	0.469	140.2	205.8	88.3	85.7	80.9	53.4	79.9	65.8	0.304	0	2.45496	3	1.85714	0.0381571	77	0.313186
FALSE	IsMasterProtein	Q9BYE9	1	Cadherin-related family member 2 OS=Homo sapiens GN=CDHR2 PE=1 SV=2	5.64885	6	12	6	1	1310	141.455	4.5	High	High	High	High	High	High	High	High		0.9	0.631	0.5	0.353	0.421	0.485	0.414	170.1	153	107.4	85	60.1	71.6	82.5	70.5	0.327	0	12.3712	6	1.81068	0.038653	78	0.313188
FALSE	IsMasterProtein	P17900	0	Ganglioside GM2 activator OS=Homo sapiens GN=GM2A PE=1 SV=4	5.69948	1	1	1	1	193	20.825	5.31	High	High	High	High	High	High	High	High		1.177	1.621	1.299	1.021	1.925	3.691	1.982	58.3	68.7	94.6	75.8	59.6	112.3	215.3	115.6	0.212	0	2.40986	1	0.591488	0.0401263	79	0.32101
FALSE	IsMasterProtein	Q9UBR2	1	Cathepsin Z OS=Homo sapiens GN=CTSZ PE=1 SV=1	7.26073	2	4	2	1	303	33.846	7.11	High	High	High	High	High	High	High	High		1.289	1.303	1.234	1.939	1.612	2.656	1.263	65.1	83.9	84.8	80.3	126.2	104.9	172.8	82.1	0.334	0	3.61718	2	0.646296	0.040951	80	0.323513
FALSE	IsMasterProtein	Q9NR12	1	PDZ and LIM domain protein 7 OS=Homo sapiens GN=PDLIM7 PE=1 SV=1	2.18818	1	1	1	1	457	49.813	8.41	High	High	High	High	High	High	High	High		0.377	0.783	0.972	0.27	0.144	0.216	0.299	197	74.3	154.3	191.5	53.1	28.3	42.6	58.9	0.083	0	1.8325	1	3.37397	0.0411566	81	0.321123
FALSE	IsMasterProtein	P04196	1	Histidine-rich glycoprotein OS=Homo sapiens GN=HRG PE=1 SV=1	30.4762	16	177	16	1	525	59.541	7.5	High	High	High	High	High	High	High	High		0.879	0.998	0.893	1.537	1.198	0.898	1.376	91.1	80.1	90.9	81.4	140.1	109.2	81.8	125.4	19.893	0	371.669	16	0.752464	0.0414288	82	0.319305
FALSE	IsMasterProtein	Q08380	1	Galectin-3-binding protein OS=Homo sapiens GN=LGALS3BP PE=1 SV=1	20.3419	13	35	13	1	585	65.289	5.27	High	High	High	High	High	High	High	High		1.074	1.176	0.968	1.141	1.637	0.816	0.846	92.4	99.3	108.6	89.4	105.4	151.3	75.4	78.2	2.275	0	45.6354	13	0.949793	0.0435811	83	0.331846
FALSE	IsMasterProtein	Q04756	1	Hepatocyte growth factor activator OS=Homo sapiens GN=HGFAC PE=1 SV=1	16.9466	9	24	9	1	655	70.636	7.24	High	High	High	High	High	High	High	High		0.727	0.816	1.13	0.845	0.744	0.797	0.832	116.1	84.4	94.8	131.2	98	86.3	92.6	96.6	1.477	0	51.6587	9	1.1419	0.0471604	84	0.354826
FALSE	IsMasterProtein	P68104	1	Elongation factor 1-alpha 1 OS=Homo sapiens GN=EEF1A1 PE=1 SV=1	2.5974	1	1	1	1	462	50.109	9.01	High	High	High	High	High	High	High	High		3.02	2.554	0.753	1.214	0.693	0.581	0.731	75.8	229	193.7	57.1	92.1	52.6	44.1	55.5	0.096	0	0	1	2.27425	0.047162	85	0.350663
FALSE	IsMasterProtein	P49721	1	Proteasome subunit beta type-2 OS=Homo sapiens GN=PSMB2 PE=1 SV=1	3.48259	1	1	1	1	201	22.822	7.02	High	High	High	High	High	High	High	High		6.297	1.955	1.909	0.914	2.102	1.309	2.101	45.5	286.4	88.9	86.8	41.6	95.6	59.6	95.6	0.194	0	0	1	1.73598	0.0473378	86	0.347878
FALSE	IsMasterProtein	P35908	1	Keratin, type II cytoskeletal 2 epidermal OS=Homo sapiens GN=KRT2 PE=1 SV=2	22.3787	12	30	10	1	639	65.393	8	High	High	High	High	High	High	High	High		0.974	0.94	1.04	1.132	0.926	1.033	0.74	102.8	100	96.6	106.9	116.4	95.2	106.2	76.1	1.356	0	75.503	12	1.03148	0.0491473	87	0.357024
FALSE	IsMasterProtein	Q01518	1	Adenylyl cyclase-associated protein 1 OS=Homo sapiens GN=CAP1 PE=1 SV=5	3.36842	1	1	1	1	475	51.869	8.06	High	High	High	High	High	Not Found	High	High		0.535	0.777	1.703	0.69	0.01	0.581	0.528	137.6	73.7	106.9	234.4	94.9		80	72.7	0.072	0	0	1	1.67387	0.0522002	88	0.374893
FALSE	IsMasterProtein	Q03591	1	Complement factor H-related protein 1 OS=Homo sapiens GN=CFHR1 PE=1 SV=2	35.7576	12	144	2	1	330	37.626	7.39	High	High	High	High	High	High	High	High		0.791	0.797	0.841	1.022	0.502	1.349	1.198	106.7	84.4	85	89.7	109	53.6	143.9	127.8	34.938	3	295.077	12	0.842275	0.0561922	89	0.399028
FALSE	IsMasterProtein	Q9UEW3	1	Macrophage receptor MARCO OS=Homo sapiens GN=MARCO PE=1 SV=1	3.84615	2	4	2	1	520	52.625	8.78	High	High	High	High	High	High	High	High		1.042	1.141	0.965	0.985	1.661	1.265	1.462	84	87.6	95.9	81	82.8	139.6	106.3	122.8	0.155	0	12.1031	2	0.771872	0.0564827	90	0.396634
FALSE	IsMasterProtein	P17931	0	Galectin-3 OS=Homo sapiens GN=LGALS3 PE=1 SV=5	4.4	1	1	1	1	250	26.136	8.56	High	High	High	High	High	High	High	High		0.581	0.482	0.408	0.406	0.525	0.453	0.36	189.8	110.3	91.5	77.5	77.1	99.6	86	68.3	0.233	0	2.23637	1	1.41722	0.0566133	91	0.393183
FALSE	IsMasterProtein	P61769	1	Beta-2-microglobulin OS=Homo sapiens GN=B2M PE=1 SV=1	22.6891	3	48	3	1	119	13.706	6.52	High	High	High	High	High	High	High	High		1.313	1.622	1.294	1.488	1.765	3.288	1.139	62	81.3	100.5	80.2	92.2	109.4	203.7	70.6	4.623	0	101.42	3	0.680815	0.0577259	92	0.396552
FALSE	IsMasterProtein	Q13421	0	Mesothelin OS=Homo sapiens GN=MSLN PE=1 SV=2	2.22222	1	1	1	1	630	68.942	6.38	High	High	High	High	High	High	High	High		0.828	0.901	0.79	0.954	0.438	1.27	0.882	113.3	93.8	102	89.5	108.1	49.6	143.9	99.9	0.072	0	2.20126	1	0.992777	0.0585694	93	0.39802
FALSE	IsMasterProtein	Q14247	0	Src substrate cortactin OS=Homo sapiens GN=CTTN PE=1 SV=2	2.18182	1	1	1	1	550	61.549	5.4	High	High	High	High	High	High	High	High		0.389	0.707	0.785	0.272	0.156	0.32	0.253	206.1	80.1	145.8	161.7	56.1	32.2	65.9	52.1	0.077	0	1.72085	1	2.87785	0.0596012	94	0.400723
FALSE	IsMasterProtein	P05121	1	Plasminogen activator inhibitor 1 OS=Homo sapiens GN=SERPINE1 PE=1 SV=1	4.72637	2	4	2	1	402	45.031	7.2	High	High	High	High	High	High	High	High		1.334	0.85	0.865	0.91	0.868	0.775	0.896	106.7	142.3	90.7	92.3	97.1	92.6	82.6	95.6	0.222	0	7.40955	2	1.17423	0.0601962	95	0.400463
FALSE	IsMasterProtein	O00151	1	PDZ and LIM domain protein 1 OS=Homo sapiens GN=PDLIM1 PE=1 SV=4	9.72644	3	5	3	1	329	36.049	7.02	High	High	High	High	High	High	High	High		0.658	0.679	0.72	0.488	0.413	0.431	0.502	163.6	107.6	111.1	117.8	79.9	67.5	70.5	82.2	0.585	0	12.9529	3	1.66644	0.0609754	96	0.401421
FALSE	IsMasterProtein	P22352	1	Glutathione peroxidase 3 OS=Homo sapiens GN=GPX3 PE=1 SV=2	35.3982	7	58	7	1	226	25.537	8.13	High	High	High	High	High	High	High	High		0.739	0.794	0.828	0.597	1.378	0.457	0.687	123.5	91.2	98	102.2	73.7	170.1	56.4	84.8	9	0	139.777	7	1.07766	0.0622555	97	0.405623
FALSE	IsMasterProtein	Q9P1Q0	0	Vacuolar protein sorting-associated protein 54 OS=Homo sapiens GN=VPS54 PE=1 SV=2	0.614125	1	2	1	1	977	110.519	6.55	High	High	High	High	High	High	High	High		0.976	0.836	0.97	1.331	0.892	0.796	0.75	106	103.4	88.6	102.8	141	94.5	84.3	79.4	0.039	0	2.16427	1	1.00401	0.0643481	98	0.41498
FALSE	IsMasterProtein	Q99497	1	Protein DJ-1 OS=Homo sapiens GN=PARK7 PE=1 SV=2	4.2328	1	2	1	1	189	19.878	6.79	High	High	High	High	High	High	High	High		0.718	1.037	1.152	0.484	0.599	0.514	0.565	131.8	94.7	136.6	151.9	63.7	78.9	67.8	74.5	0.194	0	0	1	1.80765	0.0647714	99	0.41349
FALSE	IsMasterProtein	Q8TDW7	0	Protocadherin Fat 3 OS=Homo sapiens GN=FAT3 PE=2 SV=2	0.305077	1	1	1	1	4589	505.209	4.87	High	High	High	High	High	High	High	High		1.37	0.85	0.625	0.786	0.956	0.966	0.967	106.4	145.8	90.5	66.5	83.6	101.7	102.8	102.9	0.01	0	0	1	1.04655	0.0674089	100	0.426024
FALSE	IsMasterProtein	P35443	1	Thrombospondin-4 OS=Homo sapiens GN=THBS4 PE=1 SV=2	9.26119	7	9	6	1	961	105.802	4.68	High	High	High	High	High	High	High	High		0.902	1.17	1.011	0.901	1.664	1.028	0.818	94.2	84.9	110.2	95.3	84.8	156.8	96.8	77	0.455	1	14.0984	7	0.925855	0.0708561	101	0.443377
FALSE	IsMasterProtein	Q96S96	1	Phosphatidylethanolamine-binding protein 4 OS=Homo sapiens GN=PEBP4 PE=1 SV=3	17.6211	3	5	3	1	227	25.717	6.54	High	High	High	High	High	High	High	High		0.924	1.348	1.341	1.056	1.309	2.74	1.27	72.8	67.3	98.2	97.7	76.9	95.3	199.5	92.4	0.995	0	6.77493	3	0.723982	0.0711225	102	0.44068
FALSE	IsMasterProtein	P05451	0	Lithostathine-1-alpha OS=Homo sapiens GN=REG1A PE=1 SV=3	6.62651	1	2	1	1	166	18.719	5.94	High	High	High	High	High	High	High	High		0.95	1.463	1.152	2.009	3.005	1.834	1.063	64.1	60.9	93.8	73.8	128.8	192.7	117.6	68.2	0.292	0	2.25348	1	0.576779	0.0712365	103	0.437101
FALSE	IsMasterProtein	Q9H4G4	1	Golgi-associated plant pathogenesis-related protein 1 OS=Homo sapiens GN=GLIPR2 PE=1 SV=3	16.8831	2	4	2	1	154	17.208	9.41	High	High	High	High	High	High	High	High		0.524	0.591	0.523	0.463	0.591	0.59	0.606	163.7	85.8	96.7	85.7	75.8	96.7	96.5	99.2	0.995	0	8.33821	2	1.173	0.0720922	104	0.438099
FALSE	IsMasterProtein	O95998	1	Interleukin-18-binding protein OS=Homo sapiens GN=IL18BP PE=1 SV=2	8.76289	2	4	2	1	194	21.086	7.39	High	High	High	High	High	High	High	High		1.288	1.406	1.099	1.254	2.364	0.938	1.237	75.6	97.4	106.3	83	94.7	178.7	70.9	93.5	0.585	0	5.68005	2	0.827547	0.0729207	105	0.438913
FALSE	IsMasterProtein	P01042	1	Kininogen-1 OS=Homo sapiens GN=KNG1 PE=1 SV=2	43.6335	31	708	31	1	644	71.912	6.81	High	High	High	High	High	High	High	High		1.093	1.036	1.041	1.229	0.969	0.937	1.048	95.8	104.7	99.2	99.7	117.7	92.9	89.7	100.4	77.965	0	1549.8	31	0.996756	0.0737517	106	0.439727
FALSE	IsMasterProtein	Q99969	1	Retinoic acid receptor responder protein 2 OS=Homo sapiens GN=RARRES2 PE=1 SV=1	25.7669	4	13	4	1	163	18.606	9.09	High	High	High	High	High	High	High	High		0.78	0.813	0.734	0.982	0.71	1.643	0.998	104.4	81.5	84.9	76.7	102.6	74.2	171.6	104.2	2.981	0	20.8291	4	0.767786	0.074455	107	0.439771
FALSE	IsMasterProtein	P01011	1	Alpha-1-antichymotrypsin OS=Homo sapiens GN=SERPINA3 PE=1 SV=2	35.461	17	571	17	1	423	47.621	5.52	High	High	High	High	High	High	High	High		1.049	0.859	0.869	1.103	0.629	1.294	1.324	98.4	103.3	84.6	85.6	108.5	61.9	127.4	130.3	55.234	0	1276.22	17	0.868722	0.0749973	108	0.438873
FALSE	IsMasterProtein	Q93088	0	Betaine--homocysteine S-methyltransferase 1 OS=Homo sapiens GN=BHMT PE=1 SV=2	5.41872	2	3	2	1	406	44.97	7.03	High	High	High	High	High	High	High	High		2.451	1.189	0.938	0.894	1.2	0.787	0.726	87.1	213.5	103.6	81.7	77.8	104.5	68.6	63.2	0.233	0	7.37001	2	1.54696	0.0753695	109	0.437005
FALSE	IsMasterProtein	O60844	1	Zymogen granule membrane protein 16 OS=Homo sapiens GN=ZG16 PE=1 SV=1	20.3593	2	3	2	1	167	18.165	9.36	High	High	High	High	High	High	High	High		0.955	0.844	0.994	0.928	0.883	0.402	0.623	120.7	115.3	101.8	119.9	112	106.6	48.6	75.2	0.585	0	2.27452	2	1.33674	0.0758988	110	0.436073
FALSE	IsMasterProtein	P26927	1	Hepatocyte growth factor-like protein OS=Homo sapiens GN=MST1 PE=1 SV=2	38.3966	22	87	22	1	711	80.268	7.68	High	High	High	High	High	High	High	High		0.911	1.01	1.037	1.13	0.754	1.122	0.886	101.9	92.8	102.9	105.7	115.1	76.9	114.3	90.3	6.197	0	150.73	22	1.01689	0.0768269	111	0.437429
FALSE	IsMasterProtein	P69891	0	Hemoglobin subunit gamma-1 OS=Homo sapiens GN=HBG1 PE=1 SV=2	13.6054	2	16	1	1	147	16.13	7.2	High	High	High	High	High	High	High	High		1.143	0.346	0.737	0.421	0.307	0.562	0.43	161.8	184.9	55.9	119.2	68.1	49.6	90.9	69.5	0.778	0	38.9224	2	1.8763	0.0771929	112	0.435588
FALSE	IsMasterProtein	Q8NBP7	1	Proprotein convertase subtilisin/kexin type 9 OS=Homo sapiens GN=PCSK9 PE=1 SV=3	14.0173	9	16	9	1	692	74.239	6.61	High	High	High	High	High	High	High	High		1.45	1.207	0.917	1.059	0.999	0.919	1.076	92.7	134.4	111.9	85	98.2	92.7	85.2	99.8	1.062	0	34.7097	9	1.12796	0.0777831	113	0.435035
FALSE	IsMasterProtein	Q7Z3B1	1	Neuronal growth regulator 1 OS=Homo sapiens GN=NEGR1 PE=1 SV=3	3.67232	1	1	1	1	354	38.694	6.21	High	High	High	High	High	Not Found	High	High		0.342	0.379	0.277	0.215	0.01	0.243	0.344	285.6	97.8	108.3	79.2	61.5		69.5	98.2	0.155	0	2.6455	1	1.86813	0.0781727	114	0.433379
FALSE	IsMasterProtein	P29622	1	Kallistatin OS=Homo sapiens GN=SERPINA4 PE=1 SV=3	38.1733	15	91	15	1	427	48.511	7.75	High	High	High	High	High	High	High	High		0.903	0.826	0.98	1.148	0.798	0.552	0.635	116.9	105.6	96.6	114.5	134.3	93.3	64.6	74.2	21.909	0	203.218	15	1.18341	0.0782527	115	0.430049
FALSE	IsMasterProtein	P08697	1	Alpha-2-antiplasmin OS=Homo sapiens GN=SERPINF2 PE=1 SV=3	30.9572	15	123	15	1	491	54.531	6.29	High	High	High	High	High	High	High	High		0.879	0.855	0.965	1.213	0.846	0.667	0.838	110.2	96.8	94.1	106.3	133.6	93.2	73.5	92.3	16.783	0	287.894	15	1.0377	0.0797694	116	0.434606
FALSE	IsMasterProtein	P43652	1	Afamin OS=Homo sapiens GN=AFM PE=1 SV=1	43.9065	29	486	29	1	599	69.024	5.9	High	High	High	High	High	High	High	High		0.958	1.179	1.051	1.076	1.575	0.812	1.098	91.4	87.6	107.8	96.1	98.4	144	74.3	100.4	42.94	0	1008.89	29	0.918005	0.0800835	117	0.432588
FALSE	IsMasterProtein	Q9NZ08	1	Endoplasmic reticulum aminopeptidase 1 OS=Homo sapiens GN=ERAP1 PE=1 SV=3	1.38151	1	1	1	1	941	107.166	6.46	High	High	High	High	High	High	High	High		1.732	2.09	2.129	2.53	4.545	0.855	0.963	50.5	87.5	105.5	107.5	127.7	229.5	43.2	48.6	0.043	0	2.44709	1	0.781737	0.0806187	118	0.431789
FALSE	IsMasterProtein	P21589	0	5'-nucleotidase OS=Homo sapiens GN=NT5E PE=1 SV=1	2.26481	1	2	1	1	574	63.327	7.03	High	High	High	High	High	High	High	High		2.57	1.366	1.404	1.464	1.066	1.27	1.525	68.6	176.3	93.7	96.3	100.4	73.1	87.1	104.6	0.141	0	0	1	1.19085	0.0818716	119	0.434814
FALSE	IsMasterProtein	Q14624	1	Inter-alpha-trypsin inhibitor heavy chain H4 OS=Homo sapiens GN=ITIH4 PE=1 SV=4	39.8925	33	644	33	1	930	103.293	6.98	High	High	High	High	High	High	High	High		1.116	1.13	1.107	1.006	0.741	1.158	1.153	95.1	106.2	107.5	105.3	95.7	70.5	110.1	109.7	35.308	0	1337.79	33	1.0728	0.0829522	120	0.436882
FALSE	IsMasterProtein	P40925	1	Malate dehydrogenase, cytoplasmic OS=Homo sapiens GN=MDH1 PE=1 SV=4	11.6766	3	3	3	1	334	36.403	7.36	High	High	High	High	High	High	High	High		0.983	1.221	0.736	0.652	0.534	0.641	0.546	126.7	124.6	154.7	93.2	82.6	67.7	81.2	69.2	0.334	0	0	3	1.66013	0.0862811	121	0.450658
FALSE	IsMasterProtein	P16930	1	Fumarylacetoacetase OS=Homo sapiens GN=FAH PE=1 SV=2	5.72792	2	6	2	1	419	46.344	6.95	High	High	High	High	High	High	High	High		3.018	1.553	1.323	1.25	1.798	1.281	1.207	64.4	194.2	100	85.1	80.4	115.7	82.5	77.7	0.35	0	10.2145	2	1.2453	0.086608	122	0.448658
FALSE	IsMasterProtein	Q02985	1	Complement factor H-related protein 3 OS=Homo sapiens GN=CFHR3 PE=1 SV=2	19.3939	6	78	4	1	330	37.299	7.55	High	High	High	High	High	High	High	High		0.705	0.804	0.691	0.813	0.66	1.645	0.745	113.3	79.8	91.1	78.3	92.1	74.7	186.3	84.3	2.384	0	150.857	6	0.828761	0.087302	123	0.448576
FALSE	IsMasterProtein	Q13740	1	CD166 antigen OS=Homo sapiens GN=ALCAM PE=1 SV=2	8.74786	4	7	4	1	583	65.061	6.25	High	High	High	High	High	High	High	High		1.045	1.176	0.998	0.931	1.379	0.811	0.82	98.1	102.5	115.3	97.8	91.3	135.2	79.5	80.4	0.433	0	14.9435	4	1.07065	0.0873291	124	0.445097
FALSE	IsMasterProtein	P10599	1	Thioredoxin OS=Homo sapiens GN=TXN PE=1 SV=3	12.381	1	1	1	1	105	11.73	4.92	High	High	High	High	High	High	High	High		0.817	0.805	0.872	0.379	0.44	0.984	0.774	131.8	107.7	106.1	114.9	49.9	58	129.6	102	0.389	0	3.40063	1	1.35641	0.0878587	125	0.444214
FALSE	IsMasterProtein	P49747	1	Cartilage oligomeric matrix protein OS=Homo sapiens GN=COMP PE=1 SV=2	9.90753	6	16	5	1	757	82.808	4.6	High	High	High	High	High	High	High	High		0.69	1.176	1.035	1.045	2.43	1.151	1.191	82.3	56.8	96.8	85.2	86	200.1	94.8	98.1	0.645	0	38.3956	6	0.670355	0.0882422	126	0.442612
FALSE	IsMasterProtein	P13645	1	Keratin, type I cytoskeletal 10 OS=Homo sapiens GN=KRT10 PE=1 SV=6	17.8082	9	15	7	1	584	58.792	5.21	High	High	High	High	High	High	High	High		0.894	0.953	0.929	1.13	0.96	0.901	0.789	105.9	94.6	100.9	98.4	119.7	101.7	95.4	83.5	1.683	1	32.7921	9	0.998751	0.0885317	127	0.440567
FALSE	IsMasterProtein	P29401	1	Transketolase OS=Homo sapiens GN=TKT PE=1 SV=3	11.878	6	8	6	1	623	67.835	7.66	High	High	High	High	High	High	High	High		1.824	0.985	0.954	1.001	1.307	1.058	1.106	86.6	158	85.3	82.6	86.7	113.2	91.7	95.8	0.468	0	11.5623	6	1.06479	0.0891738	128	0.440296
FALSE	IsMasterProtein	Q9BTV5	1	Fibronectin type III and SPRY domain-containing protein 1 OS=Homo sapiens GN=FSD1 PE=1 SV=1	1.41129	1	1	1	1	496	55.784	6.99	High	High	High	High	High	High	High	High		0.823	0.835	0.926	0.993	0.936	1.299	1.5	96.3	79.2	80.4	89.2	95.6	90.1	125	144.3	0.083	0	0	1	0.758462	0.0897194	129	0.439556
FALSE	IsMasterProtein	P53634	1	Dipeptidyl peptidase 1 OS=Homo sapiens GN=CTSC PE=1 SV=2	1.72786	1	2	1	1	463	51.82	6.99	High	High	High	High	High	High	High	High		0.843	0.518	0.743	0.739	0.71	0.6	0.725	136.1	114.7	70.5	101.2	100.6	96.7	81.6	98.7	0.096	0	0	1	1.11891	0.0902804	130	0.438901
FALSE	IsMasterProtein	P35858	1	Insulin-like growth factor-binding protein complex acid labile subunit OS=Homo sapiens GN=IGFALS PE=1 SV=1	32.7273	17	159	17	1	605	65.994	6.79	High	High	High	High	High	High	High	High		1.096	0.903	1.136	1.349	0.59	0.736	0.877	104.1	114.1	93.9	118.2	140.4	61.4	76.6	91.3	10.659	0	363.122	17	1.16392	0.0915055	131	0.441462
FALSE	IsMasterProtein	Q92692	0	Poliovirus receptor-related protein 2 OS=Homo sapiens GN=PVRL2 PE=1 SV=1	1.48699	1	1	1	1	538	57.706	4.82	High	High	High	High	High	High	High	High		1.073	0.865	0.862	0.708	0.774	1.334	0.609	110.7	118.8	95.8	95.5	78.4	85.7	147.7	67.5	0.086	0	1.61471	1	1.10941	0.0930109	132	0.445325
FALSE	IsMasterProtein	P16104	0	Histone H2AX OS=Homo sapiens GN=H2AFX PE=1 SV=2	6.29371	1	1	1	1	143	15.135	10.74	High	High	High	High	High	High	High	High		1.058	1.016	0.924	1.144	1.23	0.826	1.02	97.3	103	98.9	89.9	111.4	119.7	80.4	99.3	0.292	0	1.69651	1	0.947176	0.0938941	133	0.446173
FALSE	IsMasterProtein	P07996	1	Thrombospondin-1 OS=Homo sapiens GN=THBS1 PE=1 SV=2	27.6068	29	124	29	1	1170	129.3	4.94	High	High	High	High	High	High	High	High		0.607	0.799	0.937	0.831	0.856	0.737	0.857	120.8	73.4	96.5	113.2	100.3	103.3	89.1	103.5	3.354	0	243.442	29	1.01943	0.0961309	134	0.453394
FALSE	IsMasterProtein	P04114	1	Apolipoprotein B-100 OS=Homo sapiens GN=APOB PE=1 SV=2	42.494	185	2095	185	1	4563	515.283	7.05	High	High	High	High	High	High	High	High		0.906	1.378	1.305	1.055	2.426	1.059	0.935	79.5	72	109.5	103.7	83.9	192.8	84.2	74.3	17.621	0	4450.67	185	0.838006	0.0968484	135	0.453394
FALSE	IsMasterProtein	Q06033	1	Inter-alpha-trypsin inhibitor heavy chain H3 OS=Homo sapiens GN=ITIH3 PE=1 SV=2	19.3258	14	90	14	1	890	99.787	5.74	High	High	High	High	High	High	High	High		0.976	0.861	0.966	0.69	0.915	1.142	1.001	105.9	103.4	91.2	102.3	73.1	97	121	106	3.329	0	200.135	14	1.01435	0.0969246	136	0.450415
FALSE	IsMasterProtein	Q9BS26	1	Endoplasmic reticulum resident protein 44 OS=Homo sapiens GN=ERP44 PE=1 SV=1	5.66502	2	2	2	1	406	46.941	5.26	High	High	High	High	High	High	High	High		1.765	0.737	0.793	0.654	0.842	0.989	0.686	107.1	189.1	79	84.9	70.1	90.3	106	73.4	0.212	0	2.61426	2	1.35403	0.0983612	137	0.453754
FALSE	IsMasterProtein	P02671	1	Fibrinogen alpha chain OS=Homo sapiens GN=FGA PE=1 SV=2	17.7829	12	119	12	1	866	94.914	6.01	High	High	High	High	High	High	High	High		0.968	1.217	1.116	1.086	1.359	1.884	1.621	78	75.6	95	87.1	84.7	106.1	147	126.5	2.162	0	245.58	12	0.723024	0.103154	138	0.472417
FALSE	IsMasterProtein	P04746	1	Pancreatic alpha-amylase OS=Homo sapiens GN=AMY2A PE=1 SV=2	13.6986	5	8	5	1	511	57.67	7.05	High	High	High	High	High	High	High	High		0.518	0.399	0.398	0.491	0.327	0.529	0.373	198.2	102.7	79.2	78.9	97.3	64.8	104.9	74	0.487	0	19.5118	5	1.34604	0.104468	139	0.474991
FALSE	IsMasterProtein	Q9UHG3	1	Prenylcysteine oxidase 1 OS=Homo sapiens GN=PCYOX1 PE=1 SV=3	3.76238	2	3	2	1	505	56.604	6.18	High	High	High	High	High	High	High	High		1.195	1.257	1.354	0.904	1.678	0.856	0.678	89.7	107.2	112.7	121.4	81.1	150.5	76.8	60.8	0.172	0	8.07626	2	1.16739	0.106619	140	0.48131
FALSE	IsMasterProtein	P19652	1	Alpha-1-acid glycoprotein 2 OS=Homo sapiens GN=ORM2 PE=1 SV=2	18.9055	4	21	2	1	201	23.588	5.11	High	High	High	High	High	High	High	High		1.495	0.785	0.578	0.419	0.486	2.85	0.702	96.2	143.9	75.5	55.7	40.3	46.7	274.2	67.5	2.162	0	57.5908	4	0.866107	0.108068	141	0.484391
FALSE	IsMasterProtein	Q13275	0	Semaphorin-3F OS=Homo sapiens GN=SEMA3F PE=2 SV=2	1.27389	1	1	1	1	785	88.325	8.27	High	High	Not Found	High	High	High	High	High		0.981	0.01	2.938	1.524	1.03	1.395	0.687	83.7	82.2		246	127.6	86.2	116.8	57.5	0.044	0	0	1	1.4151	0.110398	142	0.491349
FALSE	IsMasterProtein	P02763	1	Alpha-1-acid glycoprotein 1 OS=Homo sapiens GN=ORM1 PE=1 SV=1	40.2985	7	28	5	1	201	23.497	5.02	High	High	High	High	High	High	High	High		1.286	0.504	0.579	0.482	0.374	2.579	1.863	92.3	118.7	46.5	53.5	44.5	34.5	238	172	9	2	72.3641	7	0.635992	0.110903	143	0.490143
FALSE	IsMasterProtein	Q9UBX5	0	Fibulin-5 OS=Homo sapiens GN=FBLN5 PE=1 SV=1	1.78571	1	1	1	1	448	50.147	4.73	High	High	High	High	High	High	High	High		1.388	1.258	2.028	2.575	3.945	2.159	0.855	52.6	73	66.2	106.7	135.5	207.5	113.6	45	0.11	0	0	1	0.595096	0.11275	144	0.494847
FALSE	IsMasterProtein	P19320	1	Vascular cell adhesion protein 1 OS=Homo sapiens GN=VCAM1 PE=1 SV=1	20.7037	14	42	14	1	739	81.224	5.22	High	High	High	High	High	High	High	High		1.124	1.538	1.184	0.988	2.456	1.157	1.254	74.8	84	115	88.5	73.9	183.6	86.5	93.7	2.332	0	75.8918	14	0.827736	0.113267	145	0.493687
FALSE	IsMasterProtein	Q07507	0	Dermatopontin OS=Homo sapiens GN=DPT PE=2 SV=2	12.4378	2	2	2	1	201	23.989	4.82	High	High	High	High	High	High	High	High		1.102	1.404	1.373	1.138	2.339	1.32	1.125	74.1	81.6	104	101.7	84.3	173.2	97.7	83.3	0.778	0	2.64453	2	0.824173	0.11371	146	0.492222
FALSE	IsMasterProtein	Q13867	0	Bleomycin hydrolase OS=Homo sapiens GN=BLMH PE=1 SV=1	2.41758	1	1	1	1	455	52.528	6.27	High	High	High	High	High	High	High	High		1.566	1.403	0.944	0.985	1.112	0.854	0.985	90.4	141.6	126.8	85.4	89.1	100.6	77.2	89	0.086	0	0	1	1.2481	0.116238	147	0.499745
FALSE	IsMasterProtein	P30101	0	Protein disulfide-isomerase A3 OS=Homo sapiens GN=PDIA3 PE=1 SV=4	1.58416	1	1	1	1	505	56.747	6.35	High	High	High	High	High	High	High	High		1.216	0.955	0.739	0.74	0.889	0.748	0.789	113.1	137.4	108	83.5	83.7	100.5	84.6	89.3	0.072	0	0	1	1.23429	0.117586	148	0.502122
FALSE	IsMasterProtein	P02656	1	Apolipoprotein C-III OS=Homo sapiens GN=APOC3 PE=1 SV=1	46.4646	3	42	3	1	99	10.845	5.41	High	High	High	High	High	High	High	High		1.196	0.923	1.094	1.102	0.748	1.38	0.647	98.9	118.3	91.3	108.2	109	73.9	136.5	64	9	0	134.391	3	1.08685	0.119234	149	0.505744
FALSE	IsMasterProtein	P01703	1	Ig lambda chain V-I region NEWM OS=Homo sapiens PE=1 SV=1	6.79612	1	8	1	1	103	10.898	9.29	High	High	High	High	High	High	High	High		1.939	3.21	1.666	0.821	1.246	0.989	1.568	64.3	124.7	206.4	107.1	52.8	80.1	63.6	100.8	1.154	0	14.181	1	1.69021	0.119566	150	0.503772
FALSE	IsMasterProtein	Q9NPH3	1	Interleukin-1 receptor accessory protein OS=Homo sapiens GN=IL1RAP PE=1 SV=2	6.49123	4	10	4	1	570	65.377	8.12	High	High	High	High	High	High	High	High		1.014	0.99	1.011	0.878	0.871	0.925	0.85	106.1	107.6	105	107.3	93.1	92.4	98.2	90.2	0.377	0	23.9627	4	1.13934	0.120243	151	0.503269
FALSE	IsMasterProtein	Q12841	1	Follistatin-related protein 1 OS=Homo sapiens GN=FSTL1 PE=1 SV=1	2.5974	1	1	1	1	308	34.963	5.52	High	High	High	High	High	High	High	High		0.962	1.009	0.776	0.778	0.918	1.423	0.763	104.9	100.9	105.8	81.4	81.6	96.2	149.2	80	0.105	0	0	1	0.965602	0.120273	152	0.50008
FALSE	IsMasterProtein	P01717	1	Ig lambda chain V-IV region Hil OS=Homo sapiens PE=1 SV=1	17.757	1	12	1	1	107	11.51	6.51	High	High	High	High	High	High	High	High		0.609	0.949	0.903	0.587	1.688	0.694	0.891	109.3	66.5	103.6	98.7	64.2	184.4	75.8	97.4	0.585	0	33.5042	1	0.896396	0.120571	153	0.498046
FALSE	IsMasterProtein	P09211	1	Glutathione S-transferase P OS=Homo sapiens GN=GSTP1 PE=1 SV=2	7.61905	1	1	1	1	210	23.341	5.64	High	High	Not Found	High	Not Found	Not Found	High	High		0.278	0.01	0.31	0.01	0.01	0.242	0.192	395.8	110.1		122.6			95.6	76	0.212	0	0	1	2.44172	0.121168	154	0.497262
FALSE	IsMasterProtein	P61626	1	Lysozyme C OS=Homo sapiens GN=LYZ PE=1 SV=1	42.5676	7	35	7	1	148	16.526	9.16	High	High	High	High	High	High	High	High		1.074	1.279	1.038	1.153	1.374	1.883	1.123	80.6	86.6	103.1	83.7	92.9	110.7	151.8	90.6	7.111	0	57.87	7	0.793722	0.122147	155	0.498046
FALSE	IsMasterProtein	P35542	1	Serum amyloid A-4 protein OS=Homo sapiens GN=SAA4 PE=1 SV=2	39.2308	5	16	5	1	130	14.737	9.07	High	High	High	High	High	High	High	High		1.297	1.24	1.396	1.066	1.919	1.24	0.81	80.2	104.1	99.5	112.1	85.5	154	99.5	65	3.217	0	35.4991	5	0.97995	0.123765	156	0.501408
FALSE	IsMasterProtein	P07711	0	Cathepsin L1 OS=Homo sapiens GN=CTSL PE=1 SV=2	3.6036	1	1	1	1	333	37.54	5.45	High	High	High	High	High	High	High	High		2.677	0.986	2.62	1.089	1.189	6.572	4.55	38.7	103.5	38.1	101.4	42.1	46	254.2	176	0.194	0	2.57055	1	0.543508	0.123995	157	0.49914
FALSE	IsMasterProtein	P02750	1	Leucine-rich alpha-2-glycoprotein OS=Homo sapiens GN=LRG1 PE=1 SV=2	23.3429	7	184	7	1	347	38.154	6.95	High	High	High	High	High	High	High	High		1.116	0.734	0.734	0.972	0.691	1.909	1.454	92.9	103.7	68.2	68.2	90.3	64.2	177.4	135.1	4.109	0	397.716	7	0.713062	0.126527	158	0.506108
FALSE	IsMasterProtein	Q12913	1	Receptor-type tyrosine-protein phosphatase eta OS=Homo sapiens GN=PTPRJ PE=1 SV=3	2.01945	3	6	3	1	1337	145.851	5.58	High	High	High	High	High	High	High	High		1.068	1.179	0.891	0.942	1.582	1.026	0.834	93.9	100.3	110.6	83.7	88.4	148.5	96.3	78.3	0.145	0	4.6663	3	0.944107	0.127949	159	0.508577
FALSE	IsMasterProtein	P21549	0	Serine--pyruvate aminotransferase OS=Homo sapiens GN=AGXT PE=1 SV=1	7.65306	3	5	3	1	392	42.982	8.4	High	High	High	High	High	High	High	High		2.817	1.512	1.42	1.143	1.399	1.429	0.818	69.3	195.3	104.8	98.5	79.2	97	99.1	56.7	0.52	0	6.02194	3	1.40934	0.128489	160	0.50753
FALSE	IsMasterProtein	P01833	1	Polymeric immunoglobulin receptor OS=Homo sapiens GN=PIGR PE=1 SV=4	6.80628	5	7	5	1	764	83.232	5.74	High	High	High	High	High	High	High	High		1.664	1.594	1.162	0.827	1.021	1.04	0.826	87.6	145.7	139.6	101.7	72.5	89.4	91.1	72.4	0.259	0	10.9905	5	1.45851	0.12962	161	0.508819
FALSE	IsMasterProtein	P78509	1	Reelin OS=Homo sapiens GN=RELN PE=1 SV=3	0.635838	2	2	2	1	3460	388.137	5.88	High	High	High	High	High	High	High	High		1.247	1.35	0.981	0.753	1.851	0.878	0.924	89.1	111.1	120.2	87.3	67.1	164.8	78.2	82.3	0.032	0	0	2	1.03899	0.129775	162	0.506282
FALSE	IsMasterProtein	P02765	1	Alpha-2-HS-glycoprotein OS=Homo sapiens GN=AHSG PE=1 SV=1	41.4169	13	378	13	1	367	39.3	5.72	High	High	High	High	High	High	High	High		1.238	1.241	1.231	1.239	1.366	0.687	0.824	90.6	112.2	112.5	111.6	112.3	123.8	62.2	74.7	58.948	0	968.35	13	1.1445	0.131995	163	0.511785
FALSE	IsMasterProtein	Q9H8L6	0	Multimerin-2 OS=Homo sapiens GN=MMRN2 PE=1 SV=2	0.948367	1	1	1	1	949	104.344	5.86	High	High	High	High	High	High	High	High		1.011	1.273	1.163	0.981	1.614	0.86	0.878	91.1	92.1	116	105.9	89.4	147.1	78.4	80	0.044	0	2.09161	1	1.02583	0.132261	164	0.509689
FALSE	IsMasterProtein	Q01459	1	Di-N-acetylchitobiase OS=Homo sapiens GN=CTBS PE=1 SV=1	9.87013	4	9	4	1	385	43.732	6.64	High	High	High	High	High	High	High	High		0.957	1.148	1.008	1.474	1.211	1.104	0.936	90.5	86.6	103.9	91.3	133.4	109.6	99.9	84.7	0.73	0	12.4124	4	0.870674	0.134148	165	0.513829
FALSE	IsMasterProtein	O43505	0	N-acetyllactosaminide beta-1,3-N-acetylglucosaminyltransferase OS=Homo sapiens GN=B3GNT1 PE=1 SV=1	3.85542	1	1	1	1	415	47.089	7.2	High	High	High	High	High	High	High	High		1.099	0.767	0.893	0.781	0.691	1.457	0.613	109.6	120.4	84.1	97.9	85.5	75.7	159.7	67.2	0.122	0	2.26323	1	1.06158	0.134158	166	0.51077
FALSE	IsMasterProtein	P00352	1	Retinal dehydrogenase 1 OS=Homo sapiens GN=ALDH1A1 PE=1 SV=2	7.58483	3	4	3	1	501	54.827	6.73	High	High	High	High	High	High	High	High		1.569	0.805	0.785	0.981	1.148	0.824	1.032	98.2	154.1	79.1	77.2	96.3	112.7	80.9	101.4	0.407	0	8.96859	3	1.04421	0.134403	167	0.50864
FALSE	IsMasterProtein	P36222	1	Chitinase-3-like protein 1 OS=Homo sapiens GN=CHI3L1 PE=1 SV=2	8.09399	2	2	2	1	383	42.598	8.46	High	High	High	High	High	High	High	High		0.497	3.231	1.603	1.255	1.871	8.36	4.491	35.9	17.8	115.9	57.5	45	67.1	299.8	161.1	0.194	0	2.68818	2	0.396335	0.134628	168	0.506458
FALSE	IsMasterProtein	Q9BXR6	1	Complement factor H-related protein 5 OS=Homo sapiens GN=CFHR5 PE=1 SV=1	22.6714	12	56	11	1	569	64.377	7.06	High	High	High	High	High	High	High	High		0.706	0.828	0.899	1.069	0.605	1.387	1.195	104	73.5	86.1	93.5	111.2	63	144.3	124.3	3.748	1	112.636	12	0.806459	0.137422	169	0.513911
FALSE	IsMasterProtein	P01860	1	Ig gamma-3 chain C region OS=Homo sapiens GN=IGHG3 PE=1 SV=2	41.3793	11	246	5	1	377	41.26	7.9	High	High	High	High	High	High	High	High		1.492	1.189	1.096	0.902	1.454	1.191	2.24	75.7	113	90.1	83	68.3	110.1	90.2	169.6	15.681	6	510.812	11	0.82565	0.137487	170	0.511127
FALSE	IsMasterProtein	P08637	1	Low affinity immunoglobulin gamma Fc region receptor III-A OS=Homo sapiens GN=FCGR3A PE=1 SV=2	12.2047	3	13	1	1	254	29.071	8.07	High	High	High	High	High	High	High	High		1.579	1.661	1.152	0.825	2.373	0.436	0.771	81.7	128.9	135.6	94.1	67.3	193.8	35.6	63	1.154	2	24.0806	3	1.22408	0.137982	171	0.509967
FALSE	IsMasterProtein	P00441	1	Superoxide dismutase [Cu-Zn] OS=Homo sapiens GN=SOD1 PE=1 SV=2	6.49351	1	5	1	1	154	15.926	6.13	High	High	High	High	High	High	High	High		0.623	0.46	0.744	0.859	0.444	1.869	0.802	117.6	73.3	54.1	87.5	101	52.3	219.9	94.3	0.212	0	10.3903	1	0.71123	0.138154	172	0.507637
FALSE	IsMasterProtein	Q8IYS5	1	Osteoclast-associated immunoglobulin-like receptor OS=Homo sapiens GN=OSCAR PE=2 SV=3	3.5461	1	2	1	1	282	30.462	6.52	High	High	High	High	High	High	High	High		0.922	1.045	0.764	0.896	1.346	0.541	0.978	106.8	98.4	111.6	81.6	95.7	143.7	57.7	104.5	0.585	0	0	1	0.992032	0.139956	173	0.511285
FALSE	IsMasterProtein	Q9Y646	0	Carboxypeptidase Q OS=Homo sapiens GN=CPQ PE=1 SV=1	2.75424	1	1	1	1	472	51.855	6.18	High	High	High	High	High	High	High	High		0.728	0.412	0.416	0.477	0.441	0.563	0.679	169.6	123.4	69.9	70.6	81	74.8	95.6	115.1	0.101	0	0	1	1.18281	0.140508	174	0.510351
FALSE	IsMasterProtein	P32942	1	Intercellular adhesion molecule 3 OS=Homo sapiens GN=ICAM3 PE=1 SV=2	4.93601	3	12	3	1	547	59.503	5.43	High	High	High	High	High	High	High	High		1.234	0.97	0.833	0.846	1.813	1.115	0.904	91.8	113.3	89	76.5	77.6	166.5	102.3	83	0.509	0	8.02437	3	0.863065	0.140866	175	0.508728
FALSE	IsMasterProtein	P17936	1	Insulin-like growth factor-binding protein 3 OS=Homo sapiens GN=IGFBP3 PE=1 SV=2	42.268	10	35	10	1	291	31.654	8.69	High	High	High	High	High	High	High	High		1.001	0.898	0.891	1.046	0.689	0.927	0.751	111.1	111.2	99.7	98.9	116.2	76.5	103	83.5	5.449	0	64.4231	10	1.10997	0.143819	176	0.516439
FALSE	IsMasterProtein	P12955	1	Xaa-Pro dipeptidase OS=Homo sapiens GN=PEPD PE=1 SV=3	11.359	5	14	5	1	493	54.513	6	High	High	High	High	High	High	High	High		1.331	1.493	1.198	1.005	1.882	0.651	0.826	85.2	113.5	127.3	102.1	85.6	160.4	55.5	70.4	0.859	0	18.3002	5	1.15112	0.148842	177	0.531457
FALSE	IsMasterProtein	P07954	0	Fumarate hydratase, mitochondrial OS=Homo sapiens GN=FH PE=1 SV=3	1.37255	1	1	1	1	510	54.602	8.76	High	High	High	High	High	High	High	High		2.695	0.953	0.757	1.023	0.702	1.444	0.726	86	231.8	82	65.1	88	60.4	124.2	62.4	0.072	0	2.74789	1	1.38776	0.14972	178	0.531591
FALSE	IsMasterProtein	Q96KG7	0	Multiple epidermal growth factor-like domains protein 10 OS=Homo sapiens GN=MEGF10 PE=1 SV=1	1.75439	2	2	2	1	1140	122.121	6.87	High	High	High	High	High	High	High	High		1.203	1.294	1.055	1.844	1.474	1.224	1.031	79	95	102.3	83.4	145.7	116.5	96.7	81.4	0.096	0	2.35235	2	0.816943	0.150221	179	0.530388
FALSE	IsMasterProtein	P55290	1	Cadherin-13 OS=Homo sapiens GN=CDH13 PE=1 SV=1	7.29313	5	9	5	1	713	78.238	4.98	High	High	High	High	High	High	High	High		1.243	1.637	1.371	1.295	2.683	1.321	1.321	67.4	83.7	110.3	92.4	87.2	180.8	89	89	0.484	0	16.1522	5	0.793274	0.1531	180	0.537552
FALSE	IsMasterProtein	P32754	0	4-hydroxyphenylpyruvate dioxygenase OS=Homo sapiens GN=HPD PE=1 SV=2	14.2494	5	8	5	1	393	44.906	7.01	High	High	High	High	High	High	High	High		1.777	0.976	0.837	0.829	0.933	1.076	0.684	98.6	175.3	96.3	82.5	81.7	92	106.1	67.4	0.638	0	9.61175	5	1.30386	0.155308	181	0.54229
FALSE	IsMasterProtein	Q9UGM5	1	Fetuin-B OS=Homo sapiens GN=FETUB PE=1 SV=2	29.5812	11	78	11	1	382	42.028	6.83	High	High	High	High	High	High	High	High		0.94	0.775	0.838	1.306	0.724	0.855	1.089	106.3	99.9	82.4	89.1	138.8	76.9	90.8	115.8	10.103	0	170.557	11	0.894388	0.15734	182	0.546367
FALSE	IsMasterProtein	Q14956	1	Transmembrane glycoprotein NMB OS=Homo sapiens GN=GPNMB PE=1 SV=2	1.57343	1	2	1	1	572	63.882	6.64	High	High	High	High	High	High	High	High		1.326	1.201	1.174	1.219	1.805	1.023	1.175	80.6	106.9	96.8	94.6	98.3	145.5	82.5	94.7	0.105	0	0	1	0.9	0.157761	183	0.544838
FALSE	IsMasterProtein	P00742	1	Coagulation factor X OS=Homo sapiens GN=F10 PE=1 SV=2	28.4836	13	76	13	1	488	54.697	5.94	High	High	High	High	High	High	High	High		1.03	1.033	0.911	1.029	1.248	0.922	0.968	98.3	101.2	101.5	89.6	101.1	122.6	90.6	95.1	6.279	0	143.484	13	0.954079	0.158519	184	0.544477
FALSE	IsMasterProtein	P02774	1	Vitamin D-binding protein OS=Homo sapiens GN=GC PE=1 SV=1	66.2447	31	842	31	1	474	52.929	5.54	High	High	High	High	High	High	High	High		0.966	0.84	1.012	1.287	0.828	0.919	0.953	102.5	99	86.1	103.8	132	84.8	94.2	97.7	528.832	0	1938.77	31	0.957671	0.158781	185	0.542429
FALSE	IsMasterProtein	P55058	1	Phospholipid transfer protein OS=Homo sapiens GN=PLTP PE=1 SV=1	6.28803	3	7	3	1	493	54.705	7.01	High	High	High	High	High	High	High	High		0.939	1.056	0.772	0.497	1.192	0.944	0.645	113.6	106.6	119.9	87.7	56.4	135.4	107.2	73.3	0.28	0	9.14405	3	1.14907	0.161747	186	0.549591
FALSE	IsMasterProtein	P16035	0	Metalloproteinase inhibitor 2 OS=Homo sapiens GN=TIMP2 PE=1 SV=2	4.09091	1	1	1	1	220	24.383	7.49	High	High	High	High	High	High	High	High		0.962	1.516	0.559	0.498	0.411	0.707	0.725	125.4	120.6	190.1	70.1	62.5	51.6	88.7	91	0.166	0	0	1	1.72294	0.162232	187	0.548291
FALSE	IsMasterProtein	P05090	1	Apolipoprotein D OS=Homo sapiens GN=APOD PE=1 SV=1	9.52381	2	12	2	1	189	21.262	5.15	High	High	High	High	High	High	High	High		1.585	1.524	1.331	0.892	2.112	2.194	1.144	67.9	107.6	103.5	90.4	60.6	143.4	148.9	77.7	0.585	0	21.86	2	0.857873	0.163126	188	0.548381
FALSE	IsMasterProtein	P55854	1	Small ubiquitin-related modifier 3 OS=Homo sapiens GN=SUMO3 PE=1 SV=2	11.6505	1	1	1	1	103	11.63	5.49	High	High	High	High	High	High	High	High		1.159	0.993	1.077	1.134	0.705	0.999	1.102	97.9	113.5	97.3	105.4	111	69	97.8	108	0.468	0	2.32999	1	1.07335	0.16339	189	0.546363
FALSE	IsMasterProtein	P68032	0	Actin, alpha cardiac muscle 1 OS=Homo sapiens GN=ACTC1 PE=1 SV=1	24.9337	8	25	1	1	377	41.992	5.39	High	High	High	High	High	High	High	High		0.854	0.562	0.89	0.577	0.688	0.755	0.648	133.9	114.4	75.2	119.2	77.3	92.2	101.1	86.8	2.675	0	55.1366	8	1.23867	0.16404	190	0.545648
FALSE	IsMasterProtein	P18065	1	Insulin-like growth factor-binding protein 2 OS=Homo sapiens GN=IGFBP2 PE=1 SV=2	29.2308	7	16	7	1	325	34.791	7.5	High	High	High	High	High	High	High	High		1.109	1.007	0.877	0.941	0.92	1.411	1.225	94.2	104.5	94.9	82.7	88.6	86.7	133	115.5	1.565	0	36.3685	7	0.887919	0.166238	191	0.550065
FALSE	IsMasterProtein	P14314	0	Glucosidase 2 subunit beta OS=Homo sapiens GN=PRKCSH PE=1 SV=2	1.51515	1	1	1	1	528	59.388	4.41	High	High	High	High	High	High	High	High		1.059	1.076	1.247	0.792	1.26	0.801	1.25	94.3	99.9	101.4	117.5	74.7	118.8	75.6	117.8	0.11	0	2.42958	1	1.06772	0.166373	192	0.547644
FALSE	IsMasterProtein	Q9P232	0	Contactin-3 OS=Homo sapiens GN=CNTN3 PE=1 SV=3	1.75097	2	2	2	1	1028	112.812	6.3	High	High	High	High	High	High	High	High		1.801	1.547	0.883	0.907	1.254	0.902	0.9	87	156.7	134.6	76.8	79	109.1	78.5	78.3	0.076	0	0	2	1.31951	0.166635	193	0.545664
FALSE	IsMasterProtein	Q9Y4L1	1	Hypoxia up-regulated protein 1 OS=Homo sapiens GN=HYOU1 PE=1 SV=1	3.003	3	8	3	1	999	111.266	5.22	High	High	High	High	High	High	High	High		0.78	0.789	0.717	0.646	0.831	1.37	0.936	113.2	88.2	89.3	81.2	73.1	94.1	155	106	0.122	0	15.6542	3	0.868519	0.168243	194	0.54809
FALSE	IsMasterProtein	P11279	0	Lysosome-associated membrane glycoprotein 1 OS=Homo sapiens GN=LAMP1 PE=1 SV=3	4.31655	2	6	2	1	417	44.854	8.75	High	High	High	High	High	High	High	High		0.497	0.505	0.421	0.625	0.607	0.397	0.483	176.4	87.7	89.2	74.3	110.3	107	70	85.2	0.222	0	8.15132	2	1.14792	0.173119	195	0.561082
FALSE	IsMasterProtein	O15394	1	Neural cell adhesion molecule 2 OS=Homo sapiens GN=NCAM2 PE=1 SV=2	4.30108	3	4	3	1	837	92.988	5.6	High	High	High	High	High	High	High	High		0.851	0.941	0.761	0.672	1.185	0.637	0.706	118.5	100.8	111.5	90.1	79.7	140.4	75.4	83.6	0.129	0	2.32356	3	1.11026	0.173281	196	0.558743
FALSE	IsMasterProtein	P05543	1	Thyroxine-binding globulin OS=Homo sapiens GN=SERPINA7 PE=1 SV=2	35.9036	15	104	15	1	415	46.295	6.3	High	High	High	High	High	High	High	High		1.112	0.962	0.99	1.058	1.03	0.818	0.729	103.9	115.5	99.9	102.9	110	107	85	75.8	15.156	0	240.334	15	1.11752	0.177241	197	0.56861
FALSE	IsMasterProtein	P62328	1	Thymosin beta-4 OS=Homo sapiens GN=TMSB4X PE=1 SV=2	15.9091	1	6	1	1	44	5.05	5.06	High	High	High	High	High	High	High	High		0.344	0.701	0.738	0.248	0.244	0.477	0.365	194.3	66.8	136.2	143.4	48.2	47.5	92.7	70.9	0.778	0	7.90608	1	2.08523	0.177994	198	0.568143
FALSE	IsMasterProtein	Q10471	0	Polypeptide N-acetylgalactosaminyltransferase 2 OS=Homo sapiens GN=GALNT2 PE=1 SV=1	1.40105	1	1	1	1	571	64.691	8.35	High	High	High	High	High	High	High	High		0.947	0.76	0.722	0.708	1.25	0.484	0.635	123	116.5	93.5	88.7	87.1	153.7	59.5	78.1	0.066	0	2.06692	1	1.11443	0.178175	199	0.565864
FALSE	IsMasterProtein	O14791	1	Apolipoprotein L1 OS=Homo sapiens GN=APOL1 PE=1 SV=5	11.809	5	9	4	1	398	43.947	5.81	High	High	High	High	High	High	High	High		1.374	1.074	1.257	1.366	1.886	1.283	0.888	79	108.5	84.9	99.3	107.9	149	101.3	70.1	0.995	1	5.99362	5	0.86785	0.181502	200	0.573548
FALSE	IsMasterProtein	Q15848	1	Adiponectin OS=Homo sapiens GN=ADIPOQ PE=1 SV=1	6.14754	1	41	1	1	244	26.397	5.74	High	High	High	High	High	High	High	High		1.008	3.641	1.873	1.743	2.284	1.251	1.166	57.3	57.8	208.6	107.3	99.9	130.8	71.6	66.8	1.154	0	104.786	1	1.16771	0.18246	201	0.573706
FALSE	IsMasterProtein	P01877	1	Ig alpha-2 chain C region OS=Homo sapiens GN=IGHA2 PE=1 SV=3	28.5294	8	95	2	1	340	36.503	6.1	High	High	High	High	High	High	High	High		1.813	2.401	1.205	0.379	0.406	0.951	0.589	91.5	165.9	219.7	110.2	34.7	37.1	87.1	53.9	5.661	0	155.354	8	2.75987	0.184587	202	0.577519
FALSE	IsMasterProtein	P13987	1	CD59 glycoprotein OS=Homo sapiens GN=CD59 PE=1 SV=1	6.25	1	3	1	1	128	14.168	6.48	High	High	High	High	High	High	High	High		1.255	1.469	1.341	1.244	1.676	2.38	1.635	66.7	83.7	98	89.4	82.9	111.7	158.6	109	0.931	0	2.21397	1	0.730852	0.1874	203	0.583433
FALSE	IsMasterProtein	P00736	1	Complement C1r subcomponent OS=Homo sapiens GN=C1R PE=1 SV=2	40.9929	24	199	22	1	705	80.067	6.21	High	High	High	High	High	High	High	High		1.145	1.082	1.11	1.42	1.296	1.118	1.439	83.2	95.3	90.1	92.4	118.2	107.9	93.1	119.8	13.962	2	404.806	24	0.822323	0.18783	204	0.581906
FALSE	IsMasterProtein	Q16270	1	Insulin-like growth factor-binding protein 7 OS=Homo sapiens GN=IGFBP7 PE=1 SV=1	28.3688	6	8	6	1	282	29.111	7.9	High	High	High	High	High	High	High	High		0.97	1.188	0.925	0.818	1.396	1.124	0.825	97	94.1	115.3	89.7	79.4	135.4	109	80	1.254	0	11.2459	6	0.980931	0.188065	205	0.579791
FALSE	IsMasterProtein	P39060	1	Collagen alpha-1(XVIII) chain OS=Homo sapiens GN=COL18A1 PE=1 SV=5	4.1049	7	21	7	1	1754	178.077	6.01	High	High	High	High	High	High	High	High		0.971	1.302	1.043	1.219	1.068	1.877	1.549	79.8	77.5	103.9	83.2	97.2	85.2	149.7	123.6	0.389	0	37.335	7	0.75576	0.188943	206	0.57967
FALSE	IsMasterProtein	P08779	1	Keratin, type I cytoskeletal 16 OS=Homo sapiens GN=KRT16 PE=1 SV=4	7.61099	4	8	2	1	473	51.236	5.05	High	High	High	High	High	High	High	High		0.73	0.576	0.624	1.403	0.559	0.505	0.468	136.4	99.6	78.6	85.1	191.3	76.2	68.9	63.8	0.389	0	13.3163	4	0.998751	0.191902	207	0.585905
FALSE	IsMasterProtein	P04430	1	Ig kappa chain V-I region BAN OS=Homo sapiens PE=1 SV=1	16.6667	1	1	1	1	108	11.833	8.44	High	High	High	High	High	High	High	High		1.941	1.016	0.92	1.01	0.608	0.604	0.592	104	201.9	105.7	95.7	105.1	63.2	62.9	61.5	1.154	0	2.3405	1	1.73317	0.19234	208	0.584416
FALSE	IsMasterProtein	Q14315	0	Filamin-C OS=Homo sapiens GN=FLNC PE=1 SV=3	0.366972	1	1	1	1	2725	290.841	5.97	High	High	High	High	High	High	High	High		0.907	1.133	1.185	1.247	1.118	0.719	0.639	100.7	91.3	114	119.3	125.6	112.5	72.3	64.3	0.014	0	0	1	1.13504	0.192682	209	0.582657
FALSE	IsMasterProtein	P18850	1	Cyclic AMP-dependent transcription factor ATF-6 alpha OS=Homo sapiens GN=ATF6 PE=1 SV=3	1.64179	1	1	1	1	670	74.538	8.22	High	High	High	High	High	High	High	High		0.921	0.762	0.703	0.817	0.842	0.907	0.766	119.1	109.7	90.7	83.7	97.4	100.2	108	91.2	0.075	0	2.00895	1	1.01613	0.192998	210	0.580832
FALSE	IsMasterProtein	P19971	1	Thymidine phosphorylase OS=Homo sapiens GN=TYMP PE=1 SV=2	6.0166	2	3	2	1	482	49.924	5.53	High	High	High	High	High	High	High	High		1.049	0.916	0.801	0.714	1.133	1.319	0.989	101	106	92.5	80.9	72.1	114.5	133.2	99.9	0.172	0	2.41623	2	0.906362	0.194818	211	0.583532
FALSE	IsMasterProtein	P02786	1	Transferrin receptor protein 1 OS=Homo sapiens GN=TFRC PE=1 SV=2	7.63158	5	7	5	1	760	84.818	6.61	High	High	High	High	High	High	High	High		1.038	0.816	0.893	1.293	0.85	1.396	1.16	94.7	98.3	77.3	84.6	122.4	80.5	132.2	109.9	0.253	0	12.9923	5	0.797528	0.195388	212	0.582476
FALSE	IsMasterProtein	Q15942	1	Zyxin OS=Homo sapiens GN=ZYX PE=1 SV=1	5.94406	2	4	2	1	572	61.238	6.67	High	High	High	High	High	High	High	High		0.269	0.329	0.472	0.08	0.038	0.292	0.314	286.3	77	94.1	135.2	23	10.8	83.5	90	0.222	0	5.7871	2	2.85866	0.196234	213	0.582254
FALSE	IsMasterProtein	P01699	0	Ig lambda chain V-I region VOR OS=Homo sapiens PE=1 SV=1	8.10811	1	2	1	1	111	11.508	5.29	High	High	High	High	High	High	High	High		1.515	1.062	0.993	0.264	1.608	0.64	1.131	97.4	147.6	103.4	96.7	25.7	156.6	62.3	110.2	0.468	0	0	1	1.25451	0.197288	214	0.582644
FALSE	IsMasterProtein	P14618	1	Pyruvate kinase PKM OS=Homo sapiens GN=PKM PE=1 SV=4	3.9548	2	2	2	1	531	57.9	7.84	High	High	High	High	High	High	High	High		1.284	0.777	0.702	0.738	0.729	0.973	0.826	113.8	146.1	88.5	79.9	84	83	110.7	94	0.133	0	1.87482	2	1.15227	0.201675	215	0.592831
FALSE	IsMasterProtein	P25774	0	Cathepsin S OS=Homo sapiens GN=CTSS PE=1 SV=3	5.43807	2	3	2	1	331	37.471	8.34	High	High	High	High	High	High	High	High		1.152	1.447	0.978	0.879	2.064	1.237	1.355	79.1	91.1	114.5	77.4	69.5	163.3	97.9	107.2	0.245	0	1.69251	2	0.826901	0.205188	216	0.600365
FALSE	IsMasterProtein	P14780	1	Matrix metalloproteinase-9 OS=Homo sapiens GN=MMP9 PE=1 SV=3	3.81895	2	2	2	1	707	78.408	6.06	High	High	High	High	High	High	High	High		0.55	0.604	0.465	0.281	0.256	0.459	0.432	197.6	108.8	119.4	91.9	55.5	50.6	90.7	85.4	0.125	0	2.82889	2	1.83451	0.206023	217	0.600032
FALSE	IsMasterProtein	P25786	0	Proteasome subunit alpha type-1 OS=Homo sapiens GN=PSMA1 PE=1 SV=1	3.42205	1	2	1	1	263	29.537	6.61	High	High	High	High	High	High	High	High		3.73	1.684	1.53	0.82	1.977	0.926	1.352	61.5	229.2	103.5	94	50.4	121.5	56.9	83.1	0.274	0	4.78069	1	1.56525	0.208541	218	0.604579
FALSE	IsMasterProtein	P24298	1	Alanine aminotransferase 1 OS=Homo sapiens GN=GPT PE=1 SV=3	9.67742	4	9	4	1	496	54.602	7.18	High	High	High	High	High	High	High	High		1.924	1.511	1.106	1.118	1.433	0.997	1.234	77.5	149.1	117.1	85.7	86.6	111.1	77.3	95.6	0.346	0	11.6235	4	1.15866	0.211583	219	0.610595
FALSE	IsMasterProtein	Q9Y5C1	1	Angiopoietin-related protein 3 OS=Homo sapiens GN=ANGPTL3 PE=1 SV=1	5.43478	3	4	3	1	460	53.604	6.7	High	High	High	High	High	High	High	High		0.824	1.749	0.65	1.036	0.847	1.319	0.886	96.2	79.3	168.3	62.6	99.8	81.6	126.9	85.2	0.292	0	6.91936	3	1.03278	0.213303	220	0.612762
FALSE	IsMasterProtein	P00915	1	Carbonic anhydrase 1 OS=Homo sapiens GN=CA1 PE=1 SV=2	28.7356	7	44	7	1	261	28.852	7.12	High	High	High	High	High	High	High	High		0.76	1.029	0.921	0.527	0.645	0.547	0.545	133.9	101.8	137.8	123.3	70.6	86.4	73.2	73	4.412	0	94.7626	7	1.63852	0.215183	221	0.615365
FALSE	IsMasterProtein	P0DJI9	1	Serum amyloid A-2 protein OS=Homo sapiens GN=SAA2 PE=1 SV=1	26.2295	4	12	2	1	122	13.519	9.14	High	High	High	High	High	High	High	High		1.602	1.035	0.845	0.936	0.858	2.47	1.283	79.8	127.8	82.6	67.4	74.7	68.4	197	102.3	4.623	0	26.9722	4	0.808318	0.216151	222	0.615349
FALSE	IsMasterProtein	P33908	1	Mannosyl-oligosaccharide 1,2-alpha-mannosidase IA OS=Homo sapiens GN=MAN1A1 PE=1 SV=3	8.11639	5	12	5	1	653	72.922	6.47	High	High	High	High	High	High	High	High		1.087	1.143	1.032	1.159	1.177	0.983	0.886	94.5	102.7	108	97.5	109.5	111.3	92.8	83.7	0.546	0	11.2677	5	1.01359	0.21722	223	0.615619
FALSE	IsMasterProtein	Q9HD89	1	Resistin OS=Homo sapiens GN=RETN PE=2 SV=1	13.8889	1	1	1	1	108	11.411	6.86	High	High	High	High	High	High	High	High		1.017	0.654	0.956	0.592	0.61	0.632	1.371	117.1	119.1	76.6	111.9	69.3	71.4	74	160.6	0.389	0	2.09175	1	1.13163	0.21968	224	0.61981
FALSE	IsMasterProtein	Q86VB7	1	Scavenger receptor cysteine-rich type 1 protein M130 OS=Homo sapiens GN=CD163 PE=1 SV=2	14.7059	14	49	14	1	1156	125.369	5.95	High	High	High	High	High	High	High	High		1.037	1.452	1.145	0.911	1.82	0.817	1.042	86.7	89.9	125.9	99.3	79	157.8	70.9	90.4	1.209	0	84.1808	14	1.00929	0.220612	225	0.619676
FALSE	IsMasterProtein	P07478	0	Trypsin-2 OS=Homo sapiens GN=PRSS2 PE=1 SV=1	4.04858	1	1	1	1	247	26.471	4.92	High	High	High	High	High	High	High	High		0.895	0.725	0.655	0.536	0.621	1.303	0.678	124.8	111.7	90.4	81.7	66.8	77.5	162.5	84.6	0.259	0	2.17331	1	1.04394	0.222276	226	0.621587
FALSE	IsMasterProtein	P16070	1	CD44 antigen OS=Homo sapiens GN=CD44 PE=1 SV=3	4.1779	3	27	3	1	742	81.487	5.33	High	High	High	High	High	High	High	High		0.826	1.413	1.182	1.435	2.387	1.067	1.527	73.8	61	104.3	87.3	106	176.2	78.8	112.7	0.607	0	43.1068	3	0.689044	0.222706	227	0.620044
FALSE	IsMasterProtein	P04275	1	von Willebrand factor OS=Homo sapiens GN=VWF PE=1 SV=4	22.2894	53	130	53	1	2813	309.058	5.48	High	High	High	High	High	High	High	High		0.88	1.335	0.959	0.855	1.781	0.824	1.127	91.3	80.4	121.9	87.6	78	162.6	75.2	102.9	1.565	0	247.664	53	0.910437	0.223666	228	0.619987
FALSE	IsMasterProtein	P07307	1	Asialoglycoprotein receptor 2 OS=Homo sapiens GN=ASGR2 PE=1 SV=2	5.78778	2	4	2	1	311	35.07	6.25	High	High	High	High	High	High	High	High		0.962	1.204	1.142	1.261	1.378	1.745	1.166	81.2	78.1	97.7	92.7	102.4	111.8	141.6	94.6	0.668	0	9.321	2	0.776421	0.224471	229	0.619499
FALSE	IsMasterProtein	P02753	1	Retinol-binding protein 4 OS=Homo sapiens GN=RBP4 PE=1 SV=3	60.6965	10	86	10	1	201	22.995	6.07	High	High	High	High	High	High	High	High		0.793	0.708	0.746	0.879	0.612	1.276	0.742	118.4	93.9	83.8	88.3	104.1	72.5	151.2	87.9	99	0	212.249	10	0.924705	0.226073	230	0.62121
FALSE	IsMasterProtein	P07237	1	Protein disulfide-isomerase OS=Homo sapiens GN=P4HB PE=1 SV=3	4.52756	3	5	3	1	508	57.081	4.87	High	High	High	High	High	High	High	High		0.95	0.961	0.755	0.715	1.093	0.779	0.511	118.3	112.4	113.7	89.4	84.5	129.3	92.1	60.4	0.189	0	9.33496	3	1.18428	0.226654	231	0.620111
FALSE	IsMasterProtein	O95866	0	Protein G6b OS=Homo sapiens GN=G6B PE=1 SV=1	8.29876	2	6	2	1	241	26.147	9.61	High	High	High	High	High	High	High	High		0.633	0.735	0.829	0.574	0.587	0.722	0.579	141.4	89.4	103.9	117.2	81.2	83	102	81.8	0.359	0	11.724	2	1.29856	0.227102	232	0.618658
FALSE	IsMasterProtein	P48637	1	Glutathione synthetase OS=Homo sapiens GN=GSS PE=1 SV=1	5.6962	3	4	3	1	474	52.352	5.92	High	High	High	High	High	High	High	High		0.844	0.764	0.557	0.64	0.771	0.573	0.629	138.5	116.9	105.7	77.2	88.6	106.8	79.3	87.1	0.233	0	0	3	1.21144	0.229624	233	0.622844
FALSE	IsMasterProtein	Q9UM47	1	Neurogenic locus notch homolog protein 3 OS=Homo sapiens GN=NOTCH3 PE=1 SV=2	0.560103	1	1	1	1	2321	243.468	5.39	High	High	High	High	High	High	High	High		0.91	0.934	1.096	1.008	0.79	0.99	0.622	108.8	99	101.7	119.3	109.7	86	107.7	67.7	0.023	0	0	1	1.15548	0.229885	234	0.620887
FALSE	IsMasterProtein	Q86SQ4	1	G-protein coupled receptor 126 OS=Homo sapiens GN=GPR126 PE=1 SV=3	2.0475	2	3	2	1	1221	136.607	7.87	High	High	High	High	High	High	High	High		1.335	0.77	0.869	0.761	0.653	1.847	1.038	96.7	129.1	74.5	84	73.6	63.1	178.6	100.4	0.086	0	0	2	0.924465	0.229954	235	0.618429
FALSE	IsMasterProtein	Q9Y4D7	0	Plexin-D1 OS=Homo sapiens GN=PLXND1 PE=1 SV=3	0.415584	1	1	1	1	1925	211.871	7.15	High	High	High	High	High	High	High	High		1.077	1.465	1.046	0.944	1.651	0.521	0.947	92.5	99.6	135.5	96.7	87.3	152.7	48.2	87.6	0.023	0	2.03693	1	1.12906	0.231766	236	0.620662
FALSE	IsMasterProtein	Q08554	1	Desmocollin-1 OS=Homo sapiens GN=DSC1 PE=1 SV=2	1.45414	1	1	1	1	894	99.924	5.43	High	High	High	High	High	High	High	High		0.558	0.851	0.762	0.652	0.737	1.529	0.82	115.8	64.6	98.5	88.2	75.5	85.3	177.1	95	0.046	0	3.30217	1	0.848002	0.233394	237	0.622384
FALSE	IsMasterProtein	Q99439	1	Calponin-2 OS=Homo sapiens GN=CNN2 PE=1 SV=4	3.55987	1	1	1	1	309	33.675	7.33	High	High	High	High	High	High	High	High		0.564	0.577	0.609	0.344	0.141	0.347	0.278	207.3	116.8	119.7	126.2	71.3	29.3	71.9	57.6	0.136	0	2.06393	1	2.47718	0.234051	238	0.621513
FALSE	IsMasterProtein	P08123	0	Collagen alpha-2(I) chain OS=Homo sapiens GN=COL1A2 PE=1 SV=7	1.1713	1	1	1	1	1366	129.235	8.95	High	High	Not Found	Not Found	High	Not Found	High	Not Found		0.512	0.01	0.01	0.403	0.01	0.495	0.01	331.9	170			133.8		164.3		0.028	0	0	1	1.68366	0.237084	239	0.626934
FALSE	IsMasterProtein	O75874	0	Isocitrate dehydrogenase [NADP] cytoplasmic OS=Homo sapiens GN=IDH1 PE=1 SV=2	2.657	1	1	1	1	414	46.63	7.01	High	High	High	High	High	High	High	High		1.031	1.24	1.251	1.355	1.23	1.891	1.549	75.8	78.2	94	94.9	102.8	93.3	143.5	117.5	0.08	0	0	1	0.750164	0.237967	240	0.626648
FALSE	IsMasterProtein	P03952	1	Plasma kallikrein OS=Homo sapiens GN=KLKB1 PE=1 SV=1	49.6865	29	201	29	1	638	71.323	8.22	High	High	High	High	High	High	High	High		1.048	0.837	0.957	1.162	0.728	0.793	0.973	106.7	111.9	89.3	102.1	124	77.7	84.6	103.9	14.199	0	491.49	29	1.05074	0.239417	241	0.62785
FALSE	IsMasterProtein	P28482	1	Mitogen-activated protein kinase 1 OS=Homo sapiens GN=MAPK1 PE=1 SV=3	1.94444	1	1	1	1	360	41.363	6.98	High	High	High	High	High	High	High	High		0.848	0.772	0.71	0.731	0.661	0.719	0.802	128.1	108.6	98.9	91	93.7	84.7	92.1	102.8	0.105	0	1.93429	1	1.14278	0.239715	242	0.626034
FALSE	IsMasterProtein	P58546	0	Myotrophin OS=Homo sapiens GN=MTPN PE=1 SV=2	14.4068	1	1	1	1	118	12.887	5.52	High	High	High	High	High	High	High	High		0.539	0.727	0.724	0.414	0.348	0.559	0.443	168.2	90.7	122.3	121.8	69.6	58.6	94.1	74.6	0.334	0	3.07867	1	1.69417	0.24025	243	0.624848
FALSE	IsMasterProtein	P40197	1	Platelet glycoprotein V OS=Homo sapiens GN=GP5 PE=1 SV=1	8.75	5	16	5	1	560	60.921	9.63	High	High	High	High	High	High	High	High		0.611	0.783	0.817	0.756	0.769	0.629	0.796	129.8	79.3	101.7	106	98.1	99.9	81.7	103.4	0.978	0	33.4831	5	1.08797	0.241348	244	0.625131
FALSE	IsMasterProtein	P02743	1	Serum amyloid P-component OS=Homo sapiens GN=APCS PE=1 SV=2	34.0807	9	114	9	1	223	25.371	6.54	High	High	High	High	High	High	High	High		0.641	0.768	0.85	1.31	0.542	0.763	0.851	119	76.2	91.4	101.1	155.9	64.5	90.7	101.2	42.288	0	262.166	9	0.940335	0.242198	245	0.624772
FALSE	IsMasterProtein	O43278	0	Kunitz-type protease inhibitor 1 OS=Homo sapiens GN=SPINT1 PE=1 SV=2	2.0794	1	1	1	1	529	58.36	6.29	High	High	High	High	High	High	High	High		0.892	0.89	1.123	0.93	1.217	0.719	0.72	106.8	95.3	95	119.9	99.4	130	76.7	76.9	0.086	0	0	1	1.08877	0.244117	246	0.627163
FALSE	IsMasterProtein	Q9NY97	1	UDP-GlcNAc:betaGal beta-1,3-N-acetylglucosaminyltransferase 2 OS=Homo sapiens GN=B3GNT2 PE=1 SV=2	9.57179	3	3	3	1	397	45.993	8.54	High	High	High	High	High	High	High	High		1.146	1.175	1.018	0.925	1	1.11	0.666	99.5	114.1	116.9	101.3	92.1	99.5	110.5	66.2	0.318	0	1.93224	3	1.17241	0.244756	247	0.626259
FALSE	IsMasterProtein	P02675	1	Fibrinogen beta chain OS=Homo sapiens GN=FGB PE=1 SV=2	14.2566	6	11	6	1	491	55.892	8.27	High	High	High	High	High	High	High	High		1.228	0.865	1.312	0.55	0.549	1.415	1.155	99.1	121.7	85.7	130	54.5	54.4	140.2	114.4	0.54	0	13.8535	6	1.20083	0.245992	248	0.626883
FALSE	IsMasterProtein	P08519	1	Apolipoprotein(a) OS=Homo sapiens GN=LPA PE=1 SV=1	29.5734	17	72	17	1	4548	500.995	5.88	High	High	High	High	High	High	High	High		0.244	0.218	0.161	0.537	0.129	0.26	0.462	265.6	64.8	58	42.9	142.7	34.2	69.1	122.8	0.349	0	138.634	17	1.16947	0.246509	249	0.625676
FALSE	IsMasterProtein	Q86YW5	1	Trem-like transcript 1 protein OS=Homo sapiens GN=TREML1 PE=1 SV=2	7.3955	2	7	2	1	311	32.658	6.05	High	High	High	High	High	High	High	High		0.462	0.66	0.776	0.448	0.393	0.629	0.555	162.5	75.1	107.3	126.1	72.8	63.9	102.2	90.1	0.778	0	14.5794	2	1.43161	0.247267	250	0.625091
FALSE	IsMasterProtein	Q08AD1	0	Calmodulin-regulated spectrin-associated protein 2 OS=Homo sapiens GN=CAMSAP2 PE=1 SV=3	0.470114	1	1	1	1	1489	167.984	6.8	High	High	High	High	High	High	High	High		1.333	0.936	1.107	1.463	0.615	0.84	1.156	94.7	126.2	88.6	104.8	138.5	58.2	79.6	109.5	0.026	0	2.64497	1	1.07387	0.247445	251	0.623048
FALSE	IsMasterProtein	P07686	1	Beta-hexosaminidase subunit beta OS=Homo sapiens GN=HEXB PE=1 SV=3	1.61871	1	2	1	1	556	63.071	6.76	High	High	High	High	High	High	High	High		1.528	1.55	1.147	1.538	1.308	1.239	1.319	75.3	115	116.7	86.3	115.8	98.4	93.3	99.3	0.072	0	3.30783	1	0.966814	0.247609	252	0.620987
FALSE	IsMasterProtein	P05362	1	Intercellular adhesion molecule 1 OS=Homo sapiens GN=ICAM1 PE=1 SV=2	20.3008	10	17	10	1	532	57.789	7.99	High	High	High	High	High	High	High	High		2.327	1.475	1.135	0.866	1.494	0.939	1.099	77.4	180.1	114.2	87.9	67	115.7	72.7	85	1.326	0	29.4375	10	1.35018	0.248051	253	0.619638
FALSE	IsMasterProtein	P01876	1	Ig alpha-1 chain C region OS=Homo sapiens GN=IGHA1 PE=1 SV=2	26.3456	9	134	3	1	353	37.631	6.51	High	High	High	High	High	High	High	High		1.293	2.496	1.414	0.584	0.559	0.819	1.224	85.2	110.2	212.7	120.5	49.8	47.6	69.8	104.3	9	6	268.99	9	1.94696	0.248277	254	0.617761
FALSE	IsMasterProtein	P02649	1	Apolipoprotein E OS=Homo sapiens GN=APOE PE=1 SV=1	61.5142	20	313	20	1	317	36.132	5.73	High	High	High	High	High	High	High	High		1.184	1.904	1.567	1.217	2.898	1.299	1.078	65.9	78	125.4	103.2	80.2	190.9	85.6	71	42.652	0	681.153	20	0.870938	0.248301	255	0.615396
FALSE	IsMasterProtein	Q9NQ79	1	Cartilage acidic protein 1 OS=Homo sapiens GN=CRTAC1 PE=1 SV=2	7.5643	5	10	5	1	661	71.376	5.12	High	High	High	High	High	High	High	High		0.639	0.985	0.829	0.642	1.404	0.741	0.701	115.3	73.6	113.5	95.5	74	161.9	85.4	80.8	0.63	0	16.8486	5	0.989555	0.248812	256	0.614254
FALSE	IsMasterProtein	P01776	0	Ig heavy chain V-III region WAS OS=Homo sapiens PE=1 SV=1	23.9316	2	5	2	1	117	13.082	7.99	High	High	High	High	High	High	High	High		1.211	0.851	0.919	0.901	1.314	1.205	1.701	87.9	106.4	74.8	80.8	79.2	115.5	105.9	149.5	0.389	0	6.97522	2	0.777383	0.249006	257	0.612342
FALSE	IsMasterProtein	P07108	0	Acyl-CoA-binding protein OS=Homo sapiens GN=DBI PE=1 SV=2	9.1954	1	1	1	1	87	10.038	6.57	High	High	High	High	High	High	High	High		0.739	0.914	0.689	0.682	0.518	1.168	0.51	128.6	95	117.6	88.6	87.8	66.6	150.2	65.7	0.585	0	0	1	1.16068	0.250379	258	0.613331
FALSE	IsMasterProtein	P04424	1	Argininosuccinate lyase OS=Homo sapiens GN=ASL PE=1 SV=4	12.931	6	13	6	1	464	51.625	6.48	High	High	High	High	High	High	High	High		1.82	1.362	1.032	0.731	1.067	0.971	0.697	92.2	167.7	125.5	95.2	67.4	98.3	89.5	64.2	0.668	0	18.1258	6	1.5047	0.252893	259	0.617097
FALSE	IsMasterProtein	Q15166	1	Serum paraoxonase/lactonase 3 OS=Homo sapiens GN=PON3 PE=1 SV=3	7.9096	3	14	1	1	354	39.582	5.41	High	High	High	High	High	High	High	High		0.461	0.442	0.352	0.01	0.333	0.501	0.291	236.6	109.2	104.6	83.4		78.8	118.5	68.9	0.823	0	24.881	3	1.50394	0.253622	260	0.616496
FALSE	IsMasterProtein	P02792	0	Ferritin light chain OS=Homo sapiens GN=FTL PE=1 SV=2	8.57143	1	1	1	1	175	20.007	5.78	High	High	High	High	High	High	High	High		0.935	0.777	1.021	0.804	1.104	0.793	0.537	114.8	107.3	89.2	117.2	92.2	126.7	91.1	61.6	0.212	0	4.01459	1	1.15312	0.25414	261	0.615389
FALSE	IsMasterProtein	Q96RD9	1	Fc receptor-like protein 5 OS=Homo sapiens GN=FCRL5 PE=1 SV=3	1.02354	1	1	1	1	977	106.371	7.14	High	High	High	High	High	High	High	High		0.328	0.359	0.254	0.329	0.624	0.238	0.385	227.5	74.7	81.7	57.9	74.8	141.8	54	87.7	0.049	0	2.81781	1	1.23304	0.254661	262	0.614297
FALSE	IsMasterProtein	P05546	1	Heparin cofactor 2 OS=Homo sapiens GN=SERPIND1 PE=1 SV=3	37.4749	19	266	19	1	499	57.034	6.9	High	High	High	High	High	High	High	High		0.555	0.622	0.82	0.693	0.467	0.529	0.583	151.8	84.3	94.4	124.4	105.3	70.9	80.4	88.5	20.017	0	634.137	19	1.31817	0.255369	263	0.613663
FALSE	IsMasterProtein	P31995	1	Low affinity immunoglobulin gamma Fc region receptor II-c OS=Homo sapiens GN=FCGR2C PE=1 SV=1	2.78638	1	3	1	1	323	35.556	6.9	High	High	High	High	High	High	High	High		1.119	1.38	0.882	0.918	1.827	1.08	0.863	88.2	98.7	121.7	77.8	81	161.2	95.3	76.2	0.212	0	5.79344	1	0.93401	0.255585	264	0.611854
FALSE	IsMasterProtein	Q14964	0	Ras-related protein Rab-39A OS=Homo sapiens GN=RAB39A PE=2 SV=2	3.68664	1	2	1	1	217	24.991	7.65	High	High	High	High	High	High	High	High		1.232	1.107	1.023	1.069	0.904	0.711	1.224	96.7	119.2	107.1	99	103.4	87.5	68.8	118.4	0.292	0	4.06144	1	1.11611	0.255847	265	0.610171
FALSE	IsMasterProtein	P05062	1	Fructose-bisphosphate aldolase B OS=Homo sapiens GN=ALDOB PE=1 SV=2	32.1429	11	39	10	1	364	39.448	7.87	High	High	High	High	High	High	High	High		1.793	1.179	1.113	0.871	1.27	1.116	1.001	85.6	153.5	100.9	95.3	74.6	108.8	95.5	85.7	4.623	1	96.99	11	1.19391	0.255955	266	0.608133
FALSE	IsMasterProtein	P04085	0	Platelet-derived growth factor subunit A OS=Homo sapiens GN=PDGFA PE=1 SV=1	3.79147	1	1	1	1	211	24.028	9.39	High	High	High	High	High	High	High	High		0.841	0.744	0.675	0.885	0.754	0.888	0.893	119.8	100.8	89	80.8	106	90.3	106.4	107	0.233	0	1.60128	1	0.952892	0.256897	267	0.608085
FALSE	IsMasterProtein	P21333	1	Filamin-A OS=Homo sapiens GN=FLNA PE=1 SV=4	2.19116	5	10	5	1	2647	280.564	6.06	High	High	High	High	High	High	High	High		0.792	0.872	0.805	0.673	0.578	0.677	0.652	132.3	104.7	115.4	106.5	89	76.4	89.5	86.2	0.079	0	24.3422	5	1.34535	0.262779	268	0.619688
FALSE	IsMasterProtein	P01009	1	Alpha-1-antitrypsin OS=Homo sapiens GN=SERPINA1 PE=1 SV=3	38.5167	17	126	17	1	418	46.707	5.59	High	High	High	High	High	High	High	High		2.167	0.714	0.747	0.591	0.54	3.565	1.37	74.8	162.1	53.4	55.9	44.2	40.4	266.7	102.5	20.544	0	257.665	17	0.762891	0.263434	269	0.618922
FALSE	IsMasterProtein	P02655	1	Apolipoprotein C-II OS=Homo sapiens GN=APOC2 PE=1 SV=1	49.505	4	24	4	1	101	11.277	4.72	High	High	High	High	High	High	High	High		1.35	0.907	1.33	0.924	0.92	1.092	0.829	95.8	129.3	86.8	127.4	88.5	88.1	104.6	79.4	38.811	0	76.3164	4	1.21825	0.264	270	0.617956
FALSE	IsMasterProtein	P05154	1	Plasma serine protease inhibitor OS=Homo sapiens GN=SERPINA5 PE=1 SV=3	33.7438	13	38	13	1	406	45.646	9.26	High	High	High	High	High	High	High	High		0.735	0.917	0.862	1.183	0.842	0.665	0.736	115.3	84.8	105.7	99.4	136.3	97	76.7	84.8	4.623	0	88.994	13	1.02634	0.264622	271	0.617125
FALSE	IsMasterProtein	P04278	1	Sex hormone-binding globulin OS=Homo sapiens GN=SHBG PE=1 SV=2	37.3134	12	86	12	1	402	43.752	6.71	High	High	High	High	High	High	High	High		1.186	1.225	1.081	1.653	1.454	1.221	1.67	76.2	90.4	93.4	82.5	126.1	110.9	93.1	127.4	8.047	0	165.275	12	0.748634	0.265941	272	0.617921
FALSE	IsMasterProtein	O75023	1	Leukocyte immunoglobulin-like receptor subfamily B member 5 OS=Homo sapiens GN=LILRB5 PE=1 SV=1	2.20339	1	3	1	1	590	64.086	7.3	High	High	High	High	High	High	High	High		1.069	0.81	0.919	0.817	0.901	1.215	0.677	108	115.4	87.5	99.3	88.2	97.3	131.2	73.1	0.083	0	2.8928	1	1.05233	0.268578	273	0.621763
FALSE	IsMasterProtein	P01008	1	Antithrombin-III OS=Homo sapiens GN=SERPINC1 PE=1 SV=1	53.0172	28	410	28	1	464	52.569	6.71	High	High	High	High	High	High	High	High		1.097	0.804	1.019	1.19	0.577	0.839	0.968	106.8	117.2	85.8	108.8	127.1	61.6	89.5	103.3	198.526	0	886.734	28	1.09725	0.269349	274	0.621272
FALSE	IsMasterProtein	P35579	0	Myosin-9 OS=Homo sapiens GN=MYH9 PE=1 SV=4	0.459184	1	1	1	1	1960	226.392	5.6	High	High	High	High	High	High	High	High		0.427	0.671	0.54	0.265	0.314	0.347	0.541	194.8	83.3	130.7	105.3	51.7	61.1	67.6	105.5	0.018	0	0	1	1.79818	0.270902	275	0.622582
FALSE	IsMasterProtein	P80748	1	Ig lambda chain V-III region LOI OS=Homo sapiens PE=1 SV=1	21.6216	2	22	2	1	111	11.928	5.08	High	High	High	High	High	High	High	High		1.844	2.451	1.381	1.346	0.964	0.83	1.478	70.8	130.6	173.6	97.8	95.4	68.3	58.8	104.7	3.642	0	33.5797	2	1.44499	0.273477	276	0.626222
FALSE	IsMasterProtein	P14543	1	Nidogen-1 OS=Homo sapiens GN=NID1 PE=1 SV=3	6.73617	8	15	7	1	1247	136.291	5.29	High	High	High	High	High	High	High	High		0.952	1.011	0.884	1.11	1.223	0.968	0.992	98.3	93.6	99.4	86.9	109.1	120.2	95.1	97.5	0.585	1	25.6203	8	0.896421	0.274043	277	0.625252
FALSE	IsMasterProtein	Q13822	1	Ectonucleotide pyrophosphatase/phosphodiesterase family member 2 OS=Homo sapiens GN=ENPP2 PE=1 SV=3	3.47625	3	7	3	1	863	98.93	7.37	High	High	High	High	High	High	High	High		0.713	0.945	0.836	0.656	1.129	0.651	0.563	123.2	87.8	116.5	103	80.8	139.1	80.2	69.3	0.284	0	13.8583	3	1.1654	0.278791	278	0.633799
FALSE	IsMasterProtein	Q6YHK3	1	CD109 antigen OS=Homo sapiens GN=CD109 PE=1 SV=2	4.29066	5	7	5	1	1445	161.587	5.85	High	High	High	High	High	High	High	High		0.982	1.185	0.88	0.861	1.29	0.934	0.683	102.4	100.5	121.2	90.1	88.1	132.1	95.6	70	0.159	0	11.9645	5	1.07361	0.280159	279	0.634626
FALSE	IsMasterProtein	Q7Z7G0	1	Target of Nesh-SH3 OS=Homo sapiens GN=ABI3BP PE=1 SV=1	1.67442	2	6	2	1	1075	118.569	9.44	High	High	High	High	High	High	High	High		1.326	1.405	0.977	1.066	1.318	1.147	1.238	84.4	111.9	118.6	82.4	90	111.3	96.8	104.5	0.078	0	13.086	2	0.986836	0.280705	280	0.633591
FALSE	IsMasterProtein	Q96KN2	1	Beta-Ala-His dipeptidase OS=Homo sapiens GN=CNDP1 PE=1 SV=4	29.783	13	46	13	1	507	56.67	5.3	High	High	High	High	High	High	High	High		0.718	0.765	0.859	0.515	0.512	0.599	0.635	142.8	102.5	109.3	122.6	73.5	73.1	85.6	90.7	4.298	0	80.5439	13	1.47786	0.280979	281	0.631954
FALSE	IsMasterProtein	P08195	1	4F2 cell-surface antigen heavy chain OS=Homo sapiens GN=SLC3A2 PE=1 SV=3	6.19048	3	4	3	1	630	67.952	5.01	High	High	High	High	High	High	High	High		1.186	1.061	0.89	1.083	1.361	0.786	0.915	96.6	114.6	102.5	86	104.7	131.4	75.9	88.4	0.233	0	7.70887	3	0.998252	0.281807	282	0.631568
FALSE	IsMasterProtein	P24592	1	Insulin-like growth factor-binding protein 6 OS=Homo sapiens GN=IGFBP6 PE=1 SV=1	13.3333	3	10	3	1	240	25.306	7.81	High	High	High	High	High	High	High	High		1.134	1.455	1.195	1.299	1.418	2.121	1.362	72.8	82.6	106	87	94.6	103.3	154.5	99.2	1.424	0	17.9764	3	0.771479	0.282329	283	0.630503
FALSE	IsMasterProtein	P00558	1	Phosphoglycerate kinase 1 OS=Homo sapiens GN=PGK1 PE=1 SV=3	3.59712	1	1	1	1	417	44.586	8.1	High	High	High	High	High	High	High	High		1.784	0.947	0.907	0.699	0.293	2.23	1.177	88.5	158	83.8	80.3	61.9	25.9	197.4	104.1	0.08	0	3.89747	1	1.05471	0.285896	284	0.63622
FALSE	IsMasterProtein	P05155	1	Plasma protease C1 inhibitor OS=Homo sapiens GN=SERPING1 PE=1 SV=2	30.2	16	590	16	1	500	55.119	6.55	High	High	High	High	High	High	High	High		1.284	0.847	0.9	0.986	0.858	1.024	1.09	100.1	128.6	84.9	90.1	98.7	85.9	102.6	109.1	120.153	0	1280.94	16	1.01867	0.286478	285	0.635277
FALSE	IsMasterProtein	P36980	1	Complement factor H-related protein 2 OS=Homo sapiens GN=CFHR2 PE=1 SV=1	34.4444	9	58	5	1	270	30.631	6.38	High	High	High	High	High	High	High	High		0.85	1.075	1.328	1.786	0.941	1.65	1.17	81.6	69.4	87.7	108.4	145.8	76.8	134.7	95.5	9	0	113.236	9	0.766564	0.287374	286	0.635037
FALSE	IsMasterProtein	P50395	1	Rab GDP dissociation inhibitor beta OS=Homo sapiens GN=GDI2 PE=1 SV=2	6.74157	3	3	3	1	445	50.631	6.47	High	High	High	High	High	High	High	High		1.612	1.152	1.077	1.058	0.924	0.913	0.721	94.6	152.5	109	101.9	100.1	87.4	86.4	68.2	0.269	0	4.12867	3	1.33879	0.290928	287	0.640649
FALSE	IsMasterProtein	Q92854	0	Semaphorin-4D OS=Homo sapiens GN=SEMA4D PE=1 SV=1	0.928074	1	1	1	1	862	96.089	7.96	High	High	High	High	High	High	High	High		1.156	0.695	0.687	0.705	0.607	0.423	0.576	136.8	158.1	95.1	94	96.5	83	57.8	78.8	0.05	0	0	1	1.53116	0.291327	288	0.6393
FALSE	IsMasterProtein	P01598	1	Ig kappa chain V-I region EU OS=Homo sapiens PE=1 SV=1	26.8519	2	5	2	1	108	11.781	8.44	High	High	High	High	High	High	High	High		1.06	1.157	1.019	0.933	0.875	1.071	1.182	96.4	102.2	111.5	98.3	90	84.4	103.3	113.9	2.162	0	13.3269	2	1.0429	0.29175	289	0.638015
FALSE	IsMasterProtein	P02775	1	Platelet basic protein OS=Homo sapiens GN=PPBP PE=1 SV=3	51.5625	7	114	7	1	128	13.885	8.79	High	High	High	High	High	High	High	High		0.479	0.621	0.669	0.848	0.675	0.581	0.728	142.8	68.5	88.6	95.5	121.1	96.5	82.9	104	192.07	0	208.801	7	0.977503	0.292895	290	0.638308
FALSE	IsMasterProtein	P06310	1	Ig kappa chain V-II region RPMI 6410 OS=Homo sapiens PE=4 SV=1	9.77444	1	9	1	1	133	14.697	9.25	High	High	High	High	High	High	High	High		1.175	2.1	1.073	0.576	0.838	0.833	1.208	90.9	106.8	190.9	97.5	52.3	76.2	75.7	109.8	1.512	0	24.1608	1	1.54809	0.293323	291	0.637045
FALSE	IsMasterProtein	P18206	1	Vinculin OS=Homo sapiens GN=VCL PE=1 SV=4	6.43739	6	7	6	1	1134	123.722	5.66	High	High	High	High	High	High	High	High		1.692	1.054	0.859	0.783	0.946	1.235	0.989	93.5	158.2	98.5	80.3	73.1	88.4	115.5	92.5	0.179	0	20.8225	6	1.16509	0.293935	292	0.636189
FALSE	IsMasterProtein	P10720	1	Platelet factor 4 variant OS=Homo sapiens GN=PF4V1 PE=1 SV=1	37.5	3	39	1	1	104	11.545	9.1	High	High	High	High	High	High	High	High		0.698	0.571	0.828	0.619	0.491	0.721	0.614	144.3	100.8	82.4	119.4	89.3	70.9	104.1	88.7	6.197	0	81.2946	3	1.26601	0.302537	293	0.652572
FALSE	IsMasterProtein	Q9NZN3	0	EH domain-containing protein 3 OS=Homo sapiens GN=EHD3 PE=1 SV=2	1.30841	1	1	1	1	535	60.849	6.57	High	High	High	High	High	High	High	High		0.524	0.883	0.857	0.494	0.489	0.696	0.642	143.2	75.1	126.5	122.8	70.7	70	99.6	92	0.075	0	1.64889	1	1.40716	0.302668	294	0.650633
FALSE	IsMasterProtein	P00451	1	Coagulation factor VIII OS=Homo sapiens GN=F8 PE=1 SV=1	0.850702	2	2	2	1	2351	266.841	7.36	High	High	High	High	High	High	High	High		1.002	1.32	1.016	1.023	1.721	1.39	1.161	83	83.2	109.6	84.4	85	142.9	115.4	96.4	0.034	0	5.18952	2	0.819195	0.305296	295	0.654058
FALSE	IsMasterProtein	P00751	1	Complement factor B OS=Homo sapiens GN=CFB PE=1 SV=2	40.7068	32	737	32	1	764	85.479	7.06	High	High	High	High	High	High	High	High		1.152	0.98	0.958	1.01	0.736	0.86	1.124	102.3	117.8	100.2	98.1	103.3	75.3	88	115	83.495	0	1595.98	32	1.09644	0.306003	296	0.653357
FALSE	IsMasterProtein	P02788	1	Lactotransferrin OS=Homo sapiens GN=LTF PE=1 SV=6	14.6479	9	15	9	1	710	78.132	8.12	High	High	High	High	High	High	High	High		1.169	1.259	1.394	0.932	0.8	0.904	0.75	97.5	113.9	122.7	135.9	90.8	78	88.1	73.1	0.616	0	25.1016	9	1.42424	0.308476	297	0.65642
FALSE	IsMasterProtein	O75368	0	SH3 domain-binding glutamic acid-rich-like protein OS=Homo sapiens GN=SH3BGRL PE=1 SV=1	11.4035	1	2	1	1	114	12.766	5.25	High	High	High	High	High	High	High	High		1.789	0.871	0.957	0.814	0.886	1.269	1.181	91.3	163.3	79.5	87.3	74.3	80.9	115.8	107.8	0.334	0	0	1	1.11246	0.309304	298	0.655974
FALSE	IsMasterProtein	Q13790	1	Apolipoprotein F OS=Homo sapiens GN=APOF PE=1 SV=2	8.28221	2	2	2	1	326	35.377	5.64	High	High	High	High	High	High	High	High		1.382	1.006	0.938	1.069	0.505	1.372	1.282	93.5	129.2	94.1	87.7	100	47.2	128.3	119.9	0.334	0	4.52636	2	1.02301	0.311198	299	0.657783
FALSE	IsMasterProtein	Q14393	0	Growth arrest-specific protein 6 OS=Homo sapiens GN=GAS6 PE=1 SV=2	1.24827	1	1	1	1	721	79.625	6.21	High	High	High	High	High	High	High	High		0.976	1.262	0.896	0.726	1.462	0.993	1.1	95.1	92.8	120	85.2	69	139	94.4	104.6	0.05	0	0	1	0.965848	0.31173	300	0.656711
FALSE	IsMasterProtein	O14960	0	Leukocyte cell-derived chemotaxin-2 OS=Homo sapiens GN=LECT2 PE=1 SV=2	5.96026	1	2	1	1	151	16.379	9.39	High	High	High	High	High	High	High	High		0.959	1.096	0.908	0.737	1.056	0.761	0.752	110.1	105.5	120.6	99.9	81.1	116.2	83.8	82.8	0.334	0	4.24116	1	1.19841	0.31186	301	0.654803
FALSE	IsMasterProtein	P05164	1	Myeloperoxidase OS=Homo sapiens GN=MPO PE=1 SV=1	9.66443	6	8	6	1	745	83.815	8.97	High	High	High	High	High	High	High	High		0.932	1.311	1.259	0.972	0.822	1.034	0.862	97.6	91	128	122.9	94.9	80.3	101	84.2	0.456	0	10.2663	6	1.21948	0.312416	302	0.653798
FALSE	IsMasterProtein	Q9Y251	1	Heparanase OS=Homo sapiens GN=HPSE PE=1 SV=2	8.28729	4	6	4	1	543	61.11	9.28	High	High	High	High	High	High	High	High		0.453	0.505	0.555	0.593	0.4	0.484	0.7	170.5	77.3	86.2	94.7	101.2	68.1	82.6	119.4	0.407	0	4.13971	4	1.15459	0.312539	303	0.651896
FALSE	IsMasterProtein	P27918	1	Properdin OS=Homo sapiens GN=CFP PE=1 SV=2	21.9616	9	55	9	1	469	51.242	7.9	High	High	High	High	High	High	High	High		0.865	1.392	1.154	1.101	1.819	0.873	0.946	87.4	75.6	121.7	100.9	96.2	159.1	76.3	82.7	2.831	0	133.97	9	0.930727	0.31322	304	0.651167
FALSE	IsMasterProtein	P13688	1	Carcinoembryonic antigen-related cell adhesion molecule 1 OS=Homo sapiens GN=CEACAM1 PE=1 SV=2	3.9924	1	3	1	1	526	57.525	5.97	High	High	High	High	High	High	High	High		1.857	0.583	0.621	0.338	0.278	0.911	0.271	136.5	253.5	79.5	84.8	46.2	38	124.4	37	0.136	0	7.00663	1	2.25692	0.314189	305	0.651042
FALSE	IsMasterProtein	Q16610	1	Extracellular matrix protein 1 OS=Homo sapiens GN=ECM1 PE=1 SV=2	44.0741	19	73	19	1	540	60.635	6.71	High	High	High	High	High	High	High	High		0.865	1.487	1.253	1.001	1.227	0.878	1.059	91.2	78.9	135.7	114.3	91.3	111.9	80.1	96.6	5.661	0	170.96	19	1.10582	0.31798	306	0.656743
FALSE	IsMasterProtein	P06316	1	Ig lambda chain V-I region BL2 OS=Homo sapiens PE=2 SV=1	12.3077	2	4	2	1	130	13.556	7.77	High	High	High	High	High	High	High	High		0.911	1.16	0.657	0.532	0.509	0.677	0.737	129.4	117.8	150.1	85	68.8	65.9	87.6	95.4	2.981	0	10.3078	2	1.5181	0.320966	307	0.660751
FALSE	IsMasterProtein	P21291	1	Cysteine and glycine-rich protein 1 OS=Homo sapiens GN=CSRP1 PE=1 SV=3	4.66321	1	1	1	1	193	20.554	8.57	High	High	High	High	High	High	High	High		0.843	0.689	0.658	0.525	0.487	0.675	0.527	148	124.8	102	97.4	77.7	72	99.9	78.1	0.179	0	2.26296	1	1.44095	0.322531	308	0.661818
FALSE	IsMasterProtein	P54802	1	Alpha-N-acetylglucosaminidase OS=Homo sapiens GN=NAGLU PE=1 SV=2	11.1709	7	10	7	1	743	82.214	6.65	High	High	High	High	High	High	High	High		1.442	1.719	1.009	1.417	1.07	0.996	1.101	82	118.2	141	82.8	116.2	87.7	81.7	90.3	0.496	0	12.232	7	1.12796	0.324041	309	0.662763
FALSE	IsMasterProtein	Q8N6C8	0	Leukocyte immunoglobulin-like receptor subfamily A member 3 OS=Homo sapiens GN=LILRA3 PE=1 SV=3	15.4897	6	17	6	1	439	47.442	8.09	High	High	High	High	High	High	High	High		1.22	0.84	0.863	1.369	0.9	0.579	0.837	105.1	128.3	88.4	90.8	143.9	94.6	60.9	88	1.336	0	23.3808	6	1.06505	0.324089	310	0.660722
FALSE	IsMasterProtein	P49913	0	Cathelicidin antimicrobial peptide OS=Homo sapiens GN=CAMP PE=1 SV=1	4.70588	1	1	1	1	170	19.289	9.41	High	High	High	High	High	High	High	High		0.971	1.376	1.087	1.031	1.547	1.53	0.86	85.1	82.6	117.1	92.5	87.8	131.6	130.2	73.2	0.259	0	1.64854	1	0.892384	0.325179	311	0.660814
FALSE	IsMasterProtein	Q12866	0	Tyrosine-protein kinase Mer OS=Homo sapiens GN=MERTK PE=1 SV=2	1.2012	1	1	1	1	999	110.179	5.8	High	High	High	High	High	High	High	High		0.704	1.12	0.865	1.004	0.815	1.026	0.949	106.9	75.3	119.7	92.5	107.3	87.1	109.7	101.5	0.046	0	0	1	0.972387	0.325745	312	0.659843
FALSE	IsMasterProtein	Q9Y279	0	V-set and immunoglobulin domain-containing protein 4 OS=Homo sapiens GN=VSIG4 PE=1 SV=1	2.50627	1	1	1	1	399	43.959	6.35	High	High	High	High	High	High	High	High		0.43	0.475	0.315	0.585	0.453	1.679	1.232	129.7	55.7	61.6	40.9	75.8	58.8	217.7	159.8	0.116	0	0	1	0.562195	0.32597	313	0.658189
FALSE	IsMasterProtein	P13667	0	Protein disulfide-isomerase A4 OS=Homo sapiens GN=PDIA4 PE=1 SV=2	1.86047	1	1	1	1	645	72.887	5.07	High	High	High	High	High	High	High	High		1.035	0.791	0.778	0.86	0.509	0.258	0.417	141.6	146.6	112	110.2	121.8	72	36.6	59.1	0.051	0	0	1	1.76304	0.327354	314	0.658878
FALSE	IsMasterProtein	P05186	0	Alkaline phosphatase, tissue-nonspecific isozyme OS=Homo sapiens GN=ALPL PE=1 SV=4	1.71756	1	1	1	1	524	57.269	6.67	High	High	High	High	High	High	High	High		2.829	2.123	1.614	1.282	1.728	0.757	1.008	64.8	183.4	137.6	104.6	83.1	112	49.1	65.3	0.083	0	0	1	1.58449	0.332519	315	0.667149
FALSE	IsMasterProtein	Q14515	1	SPARC-like protein 1 OS=Homo sapiens GN=SPARCL1 PE=1 SV=2	6.62651	4	7	4	1	664	75.161	4.81	High	High	High	High	High	High	High	High		1.05	1.27	1.199	1.304	1.293	1.706	1.167	80.1	84.1	101.7	96	104.4	103.6	136.6	93.4	0.274	0	15.1789	4	0.826256	0.33523	316	0.67046
FALSE	IsMasterProtein	Q9BUD6	0	Spondin-2 OS=Homo sapiens GN=SPON2 PE=1 SV=3	3.62538	1	2	1	1	331	35.824	5.52	High	High	High	High	High	High	High	High		1.038	0.956	0.793	0.914	0.794	0.907	0.909	109.4	113.6	104.6	86.8	100	86.9	99.2	99.5	0.389	0	1.67834	1	1.07469	0.335697	317	0.669276
FALSE	IsMasterProtein	P35916	1	Vascular endothelial growth factor receptor 3 OS=Homo sapiens GN=FLT4 PE=1 SV=3	1.54072	1	1	1	1	1363	152.66	6.3	High	High	High	High	High	High	High	Not Found		2.788	1.165	1.277	1.293	1.368	1.962	0.01	73.7	205.5	85.9	94.2	95.3	100.8	144.6		0.032	0	3.14647	1	1.01108	0.336379	318	0.668527
FALSE	IsMasterProtein	Q9Y490	1	Talin-1 OS=Homo sapiens GN=TLN1 PE=1 SV=3	3.93546	9	12	9	1	2541	269.599	6.07	High	High	High	High	High	High	High	High		0.773	0.835	0.875	0.567	0.517	0.644	0.569	138.4	107	115.5	121.1	78.5	71.6	89.1	78.8	0.14	0	22.6591	9	1.51572	0.343506	319	0.680551
FALSE	IsMasterProtein	Q99784	1	Noelin OS=Homo sapiens GN=OLFM1 PE=1 SV=4	7.83505	3	5	3	1	485	55.307	6.95	High	High	High	High	High	High	High	High		0.673	0.988	0.744	0.626	1.292	0.698	0.723	118.6	79.8	117.2	88.3	74.3	153.2	82.8	85.8	0.318	0	8.10921	3	1.01969	0.345201	320	0.681773
FALSE	IsMasterProtein	Q9UNW1	1	Multiple inositol polyphosphate phosphatase 1 OS=Homo sapiens GN=MINPP1 PE=1 SV=1	9.65092	4	8	4	1	487	55.016	7.81	High	High	High	High	High	High	High	High		0.854	0.841	0.886	0.967	1.019	0.751	0.784	112.6	96.2	94.7	99.8	108.9	114.8	84.6	88.4	0.509	0	14.9949	4	1.01664	0.346171	321	0.681559
FALSE	IsMasterProtein	P19021	1	Peptidyl-glycine alpha-amidating monooxygenase OS=Homo sapiens GN=PAM PE=1 SV=2	1.74717	2	2	2	1	973	108.263	6.42	High	High	High	High	High	High	High	High		1.25	1.581	1.22	1.303	2.127	1.365	1.143	72.8	91	115.1	88.8	94.9	154.9	99.3	83.2	0.089	0	4.38277	2	0.850567	0.347035	322	0.681136
FALSE	IsMasterProtein	P00450	1	Ceruloplasmin OS=Homo sapiens GN=CP PE=1 SV=1	44.4131	46	847	46	1	1065	122.128	5.72	High	High	High	High	High	High	High	High		1.031	0.974	0.938	0.99	0.982	0.942	1.109	100.4	103.6	97.8	94.3	99.4	98.6	94.6	111.3	87.197	0	1781.97	46	0.980688	0.349459	323	0.683772
FALSE	IsMasterProtein	P13796	1	Plastin-2 OS=Homo sapiens GN=LCP1 PE=1 SV=6	30.303	17	68	17	1	627	70.244	5.43	High	High	High	High	High	High	High	High		1.369	1.074	1.016	0.917	1.473	0.738	1.054	92.6	126.7	99.5	94.1	84.9	136.4	68.3	97.6	3.642	0	129.182	17	1.06637	0.351323	324	0.685296
FALSE	IsMasterProtein	P07360	1	Complement component C8 gamma chain OS=Homo sapiens GN=C8G PE=1 SV=3	51.9802	9	173	9	1	202	22.264	8.31	High	High	High	High	High	High	High	High		1.018	0.936	1.025	1.037	1.014	0.894	1.059	100.2	102	93.8	102.7	103.9	101.6	89.6	106.1	48.239	0	374.846	9	0.993769	0.353156	325	0.686753
FALSE	IsMasterProtein	P06727	1	Apolipoprotein A-IV OS=Homo sapiens GN=APOA4 PE=1 SV=3	77.0202	34	730	34	1	396	45.371	5.38	High	High	High	High	High	High	High	High		0.61	1.355	0.978	0.958	1.072	0.871	0.675	106.4	65	144.2	104	101.9	114.1	92.7	71.8	1084.71	0	1818.99	34	1.10276	0.354817	326	0.687865
FALSE	IsMasterProtein	Q04721	0	Neurogenic locus notch homolog protein 2 OS=Homo sapiens GN=NOTCH2 PE=1 SV=3	0.404694	1	1	1	1	2471	265.226	5.14	High	High	High	High	High	High	High	High		1.114	1.832	1.087	0.886	1.394	1.082	1.209	83.3	92.8	152.6	90.5	73.8	116.1	90.1	100.7	0.024	0	0	1	1.10113	0.358302	327	0.692498
FALSE	IsMasterProtein	P02042	0	Hemoglobin subunit delta OS=Homo sapiens GN=HBD PE=1 SV=2	55.102	7	56	3	1	147	16.045	8.05	High	High	High	High	High	High	High	High		3.096	1.092	0.964	0.831	0.956	2.112	1.309	70.4	218	76.9	67.9	58.5	67.3	148.7	92.2	14.199	0	163.506	7	1.18135	0.358623	328	0.691005
FALSE	IsMasterProtein	Q5VY43	1	Platelet endothelial aggregation receptor 1 OS=Homo sapiens GN=PEAR1 PE=1 SV=1	2.4108	2	3	2	1	1037	110.591	6.81	High	High	High	High	High	High	High	High		0.906	0.946	0.641	0.666	1.045	0.552	0.365	130.7	118.4	123.6	83.8	87.1	136.6	72.1	47.6	0.119	0	2.15131	2	1.32935	0.35922	329	0.690052
FALSE	IsMasterProtein	P11717	1	Cation-independent mannose-6-phosphate receptor OS=Homo sapiens GN=IGF2R PE=1 SV=3	3.53272	8	9	8	1	2491	274.199	5.94	High	High	High	High	High	High	High	High		1.15	0.9	0.909	0.988	1.016	1.122	0.983	99.2	114	89.3	90.1	98	100.8	111.2	97.5	0.135	0	10.728	8	0.963436	0.360783	330	0.690955
FALSE	IsMasterProtein	P00325	1	Alcohol dehydrogenase 1B OS=Homo sapiens GN=ADH1B PE=1 SV=2	3.2	1	1	1	1	375	39.829	8.29	High	High	High	High	Not Found	High	High	High		3.904	2.549	1.57	0.01	1.006	1.998	0.957	61.6	240.5	157	96.8		62	123.1	59	0.105	0	0	1	1.70801	0.361709	331	0.690635
FALSE	IsMasterProtein	P01024	1	Complement C3 OS=Homo sapiens GN=C3 PE=1 SV=2	45.0391	71	430	71	1	1663	187.03	6.4	High	High	High	High	High	High	High	High		1.036	1.263	1.064	0.716	0.815	1.002	1.193	98.9	102.5	124.9	105.2	70.8	80.6	99.1	118	14.258	0	946.355	71	1.17096	0.363419	332	0.69181
FALSE	IsMasterProtein	Q13023	0	A-kinase anchor protein 6 OS=Homo sapiens GN=AKAP6 PE=1 SV=3	0.301854	1	1	1	1	2319	256.56	5.01	High	High	High	High	High	High	High	High		1.706	0.908	1.186	1.253	1.022	1.492	1.364	80.6	137.4	73.1	95.6	100.9	82.3	120.2	109.8	0.019	0	0	1	0.935866	0.365743	333	0.694143
FALSE	IsMasterProtein	P35555	1	Fibrillin-1 OS=Homo sapiens GN=FBN1 PE=1 SV=3	1.18426	3	3	3	1	2871	312.022	4.93	High	High	High	High	High	High	High	High		1.2	1.744	1.315	1.313	2.414	2.002	1.262	65.3	78.3	113.9	85.9	85.7	157.7	130.7	82.4	0.042	0	0	3	0.752245	0.371225	334	0.702437
FALSE	IsMasterProtein	Q13201	1	Multimerin-1 OS=Homo sapiens GN=MMRN1 PE=1 SV=3	7.32899	6	10	6	1	1228	138.023	7.93	High	High	High	High	High	High	High	High		0.905	1.04	0.87	0.734	0.943	1.072	0.964	106.3	96.2	110.6	92.5	78	100.2	113.9	102.4	0.176	0	13.261	6	1.02814	0.372074	335	0.701942
FALSE	IsMasterProtein	P62942	0	Peptidyl-prolyl cis-trans isomerase FKBP1A OS=Homo sapiens GN=FKBP1A PE=1 SV=2	12.963	1	2	1	1	108	11.943	8.16	High	High	High	High	High	High	High	High		1.193	0.877	0.882	0.77	0.523	0.997	0.411	120.2	143.4	105.5	106	92.6	62.9	119.9	49.4	2.162	0	3.48356	1	1.46275	0.372795	336	0.70121
FALSE	IsMasterProtein	P67936	0	Tropomyosin alpha-4 chain OS=Homo sapiens GN=TPM4 PE=1 SV=3	7.66129	2	2	2	1	248	28.504	4.69	High	High	High	High	High	High	High	High		0.715	0.995	1.075	0.568	0.529	0.717	0.527	130.6	93.4	130	140.4	74.2	69.1	93.6	68.8	0.245	0	4.37275	2	1.61727	0.375132	337	0.703512
FALSE	IsMasterProtein	P32119	1	Peroxiredoxin-2 OS=Homo sapiens GN=PRDX2 PE=1 SV=5	32.3232	7	25	6	1	198	21.878	5.97	High	High	High	High	High	High	High	High		0.773	1.157	1.026	0.72	0.73	0.543	0.607	122	94.3	141.2	125.2	87.9	89	66.2	74.1	7.254	1	46.0584	7	1.52175	0.376768	338	0.70449
FALSE	IsMasterProtein	P05156	1	Complement factor I OS=Homo sapiens GN=CFI PE=1 SV=2	37.3928	19	170	19	1	583	65.707	7.5	High	High	High	High	High	High	High	High		0.85	0.799	0.895	0.993	0.725	0.997	1.064	109.2	92.9	87.3	97.7	108.5	79.3	108.9	116.2	12.895	0	405.105	19	0.937515	0.380277	339	0.708952
FALSE	IsMasterProtein	P03973	0	Antileukoproteinase OS=Homo sapiens GN=SLPI PE=1 SV=2	9.09091	1	1	1	1	132	14.316	8.75	High	High	High	High	High	High	High	High		0.983	0.894	1.253	1.089	1.03	1.232	1.074	93.5	91.9	83.6	117.2	101.8	96.3	115.3	100.4	0.292	0	1.73666	1	0.933301	0.381489	340	0.70912
FALSE	IsMasterProtein	P30530	0	Tyrosine-protein kinase receptor UFO OS=Homo sapiens GN=AXL PE=1 SV=3	1.34228	1	2	1	1	894	98.273	5.43	High	High	High	High	High	High	High	High		1.063	1.942	1.313	0.88	2.446	1.046	0.916	75.4	80.2	146.5	99	66.4	184.5	78.9	69.1	0.056	0	0	1	1.00552	0.382922	341	0.709697
FALSE	IsMasterProtein	P07737	1	Profilin-1 OS=Homo sapiens GN=PFN1 PE=1 SV=2	37.8571	5	10	5	1	140	15.045	8.27	High	High	High	High	High	High	High	High		1.082	1.116	0.904	0.561	0.504	0.632	0.594	125.1	135.4	139.7	113.1	70.2	63.1	79.1	74.4	4.995	0	24.7697	5	1.78975	0.384254	342	0.710083
FALSE	IsMasterProtein	P17174	1	Aspartate aminotransferase, cytoplasmic OS=Homo sapiens GN=GOT1 PE=1 SV=3	23.7288	9	17	9	1	413	46.219	7.01	High	High	High	High	High	High	High	High		3.369	1.924	1.52	1.058	2.276	1.208	1.08	59.5	200.6	114.5	90.5	63	135.6	71.9	64.3	1.783	0	32.6152	9	1.38919	0.387672	343	0.714312
FALSE	IsMasterProtein	O00757	0	Fructose-1,6-bisphosphatase isozyme 2 OS=Homo sapiens GN=FBP2 PE=1 SV=2	2.94985	1	1	1	1	339	36.72	7.23	High	High	High	High	High	High	High	High		1.025	0.598	0.466	0.221	0.609	0.44	0.328	170.7	174.9	102.1	79.6	37.7	103.9	75.1	56	0.145	0	2.61755	1	1.93363	0.404329	344	0.742837
FALSE	IsMasterProtein	P48740	1	Mannan-binding lectin serine protease 1 OS=Homo sapiens GN=MASP1 PE=1 SV=3	24.0343	13	47	13	1	699	79.195	5.49	High	High	High	High	High	High	High	High		0.796	0.903	0.866	0.816	0.977	0.633	0.741	118.8	94.6	107.3	102.8	97	116.1	75.3	88.1	2.054	0	98.8256	13	1.12483	0.407403	345	0.746315
FALSE	IsMasterProtein	P05452	1	Tetranectin OS=Homo sapiens GN=CLEC3B PE=1 SV=3	56.4356	10	48	10	1	202	22.522	5.67	High	High	High	High	High	High	High	High		0.892	1.245	1.155	1.238	1.413	0.955	0.825	91.7	81.8	114.1	105.9	113.5	129.6	87.6	75.7	25.102	0	115.339	10	0.968258	0.408701	346	0.74653
FALSE	IsMasterProtein	P04211	1	Ig lambda chain V region 4A OS=Homo sapiens PE=4 SV=1	7.69231	1	1	1	1	117	12.372	7.03	High	High	High	High	High	High	High	High		1.372	1.61	0.821	1.166	0.721	0.739	0.962	95.3	130.8	153.5	78.3	111.2	68.7	70.4	91.7	0.778	0	0	1	1.33889	0.410189	347	0.747087
FALSE	IsMasterProtein	Q9H299	1	SH3 domain-binding glutamic acid-rich-like protein 3 OS=Homo sapiens GN=SH3BGRL3 PE=1 SV=1	38.7097	4	9	4	1	93	10.431	4.93	High	High	High	High	High	High	High	High		0.329	0.574	0.692	0.227	0.255	0.59	0.339	199.7	65.8	114.6	138.2	45.4	51	117.7	67.7	9	0	18.1203	4	1.83925	0.411115	348	0.746623
FALSE	IsMasterProtein	P04003	1	C4b-binding protein alpha chain OS=Homo sapiens GN=C4BPA PE=1 SV=2	37.5209	20	206	20	1	597	66.989	7.3	High	High	High	High	High	High	High	High		0.916	0.638	0.88	0.806	0.513	1.157	0.826	118.8	108.7	75.7	104.5	95.8	61	137.4	98.1	8.412	0	455.53	20	1.03926	0.411915	349	0.745932
FALSE	IsMasterProtein	Q9UBQ6	0	Exostosin-like 2 OS=Homo sapiens GN=EXTL2 PE=1 SV=1	7.27273	2	2	2	1	330	37.441	8.95	High	High	High	High	High	High	High	High		0.838	0.94	0.805	0.879	0.999	0.706	0.675	116.9	98	110	94.1	102.8	116.8	82.5	78.9	0.311	0	2.938	2	1.09974	0.413114	350	0.745965
FALSE	IsMasterProtein	Q9UBP4	1	Dickkopf-related protein 3 OS=Homo sapiens GN=DKK3 PE=1 SV=2	3.42857	1	4	1	1	350	38.365	4.65	High	High	High	High	High	High	High	High		0.671	0.507	0.555	0.331	0.4	0.599	0.308	183	122.7	92.7	101.6	60.6	73.2	109.7	56.4	0.136	0	5.229	1	1.66722	0.417607	351	0.751931
FALSE	IsMasterProtein	P51884	1	Lumican OS=Homo sapiens GN=LUM PE=1 SV=2	32.2485	10	82	10	1	338	38.405	6.61	High	High	High	High	High	High	High	High		1.002	1.546	1.224	1.291	2.006	1.124	1.077	77.9	78.1	120.4	95.3	100.5	156.3	87.6	83.9	22.714	0	195.931	10	0.86785	0.419528	352	0.753244
FALSE	IsMasterProtein	Q86UN3	1	Reticulon-4 receptor-like 2 OS=Homo sapiens GN=RTN4RL2 PE=1 SV=1	1.90476	1	3	1	1	420	46.077	7.62	High	High	High	High	High	High	High	High		1.374	1.408	0.994	0.917	1.138	0.906	0.817	93.5	128.5	131.7	93	85.7	106.4	84.7	76.4	0.11	0	5.08828	1	1.26472	0.422138	353	0.755782
FALSE	IsMasterProtein	P10586	1	Receptor-type tyrosine-protein phosphatase F OS=Homo sapiens GN=PTPRF PE=1 SV=2	1.73047	3	4	3	1	1907	212.744	6.3	High	High	High	High	High	High	High	High		1.204	1.188	1.317	1.348	1.128	1.61	1.169	80.3	96.7	95.4	105.7	108.2	90.6	129.2	93.9	0.087	0	3.51273	3	0.896184	0.423127	354	0.755412
FALSE	IsMasterProtein	P12259	1	Coagulation factor V OS=Homo sapiens GN=F5 PE=1 SV=4	21.0881	44	167	44	1	2224	251.546	6.05	High	High	High	High	High	High	High	High		1.229	0.948	1.113	0.961	0.856	1.017	0.876	100	122.9	94.8	111.3	96.1	85.6	101.7	87.6	3.571	0	321.128	44	1.15633	0.424182	355	0.755164
FALSE	IsMasterProtein	Q9Y5Y7	1	Lymphatic vessel endothelial hyaluronic acid receptor 1 OS=Homo sapiens GN=LYVE1 PE=1 SV=2	11.4907	4	8	4	1	322	35.191	8.28	High	High	High	High	High	High	High	High		0.941	1.318	1.011	0.839	1.438	1.167	0.868	93.2	87.7	122.8	94.3	78.2	134	108.8	80.9	0.668	0	8.59371	4	0.990296	0.425341	356	0.755101
FALSE	IsMasterProtein	P13489	0	Ribonuclease inhibitor OS=Homo sapiens GN=RNH1 PE=1 SV=2	3.03688	1	1	1	1	461	49.941	4.82	High	High	High	High	High	High	High	High		0.98	1.216	0.852	0.395	0.835	0.984	0.685	115.2	112.9	140.1	98.1	45.5	96.1	113.3	78.9	0.08	0	3.00369	1	1.39694	0.426567	357	0.755156
FALSE	IsMasterProtein	P31146	1	Coronin-1A OS=Homo sapiens GN=CORO1A PE=1 SV=4	2.1692	1	1	1	1	461	50.994	6.68	High	High	High	High	High	Not Found	High	High		0.731	0.809	1.171	1.043	0.01	0.872	0.866	123.2	90.1	99.7	144.3	128.6		107.4	106.7	0.096	0	2.71951	1	1.0008	0.428262	358	0.756038
FALSE	IsMasterProtein	Q86TH1	1	ADAMTS-like protein 2 OS=Homo sapiens GN=ADAMTSL2 PE=1 SV=1	3.57518	3	4	3	1	951	104.553	6.42	High	High	High	High	High	High	High	High		1.933	2.612	1.752	1.203	3.309	1.029	1.114	57.3	110.8	149.8	100.5	69	189.7	59	63.9	0.151	0	10.1995	3	1.09644	0.428753	359	0.754796
FALSE	IsMasterProtein	P06744	0	Glucose-6-phosphate isomerase OS=Homo sapiens GN=GPI PE=1 SV=4	2.68817	1	1	1	1	558	63.107	8.32	High	High	High	High	High	High	High	High		1.035	0.787	0.803	0.684	0.654	0.811	0.792	121.8	126.1	95.9	97.9	83.3	79.7	98.9	96.5	0.066	0	2.77142	1	1.23242	0.430821	360	0.75633
FALSE	IsMasterProtein	Q9UNN8	1	Endothelial protein C receptor OS=Homo sapiens GN=PROCR PE=1 SV=1	9.2437	2	2	2	1	238	26.655	7.18	High	High	High	High	High	High	High	High		0.671	1.544	1.123	2.031	1.548	0.718	0.941	83.5	56	129	93.8	169.7	129.3	60	78.6	0.425	0	6.20302	2	0.827925	0.433658	361	0.759201
FALSE	IsMasterProtein	P60709	1	Actin, cytoplasmic 1 OS=Homo sapiens GN=ACTB PE=1 SV=1	28.2667	9	30	2	1	375	41.71	5.48	High	High	High	High	High	High	High	High		1.032	0.937	0.941	0.657	0.707	0.761	0.836	116.4	120.2	109.1	109.5	76.5	82.4	88.6	97.4	3.489	8	69.6717	9	1.3198	0.433834	362	0.757411
FALSE	IsMasterProtein	P59665	1	Neutrophil defensin 1 OS=Homo sapiens GN=DEFA1 PE=1 SV=1	19.1489	2	12	2	1	94	10.194	6.99	High	High	High	High	High	High	High	High		2.458	2.291	2.239	1.573	1.526	0.988	1.981	56.9	139.9	130.4	127.4	89.5	86.9	56.2	112.7	2.162	0	20.4171	2	1.31654	0.433982	363	0.755582
FALSE	IsMasterProtein	P09871	1	Complement C1s subcomponent OS=Homo sapiens GN=C1S PE=1 SV=1	33.5756	20	168	20	1	688	76.635	4.96	High	High	High	High	High	High	High	High		0.897	0.929	1.028	1.188	1.011	1.022	1.192	96.8	86.8	89.9	99.5	114.9	97.8	98.9	115.4	13.03	0	400.822	20	0.873536	0.434951	364	0.75519
FALSE	IsMasterProtein	P01767	1	Ig heavy chain V-III region BUT OS=Homo sapiens PE=1 SV=1	26.087	2	4	1	1	115	12.371	9.25	High	High	High	High	High	High	High	High		0.829	0.798	0.671	0.729	0.324	0.668	0.84	136.5	113.2	109	91.6	99.5	44.3	91.2	114.7	0.778	0	9.54242	2	1.28768	0.437123	365	0.756881
FALSE	IsMasterProtein	P01880	1	Ig delta chain C region OS=Homo sapiens GN=IGHD PE=1 SV=2	44.2708	12	36	12	1	384	42.227	7.93	High	High	High	High	High	High	High	High		2.137	2.131	1.264	1.493	0.759	0.95	0.706	76.6	163.8	163.3	96.9	114.4	58.2	72.8	54.1	6.197	0	79.81	12	1.67145	0.439302	366	0.758576
FALSE	IsMasterProtein	P62979	0	Ubiquitin-40S ribosomal protein S27a OS=Homo sapiens GN=RPS27A PE=1 SV=2	5.76923	1	1	1	1	156	17.953	9.64	High	High	High	High	High	High	High	High		0.941	0.843	0.669	0.556	0.592	1.055	0.603	127.8	120.2	107.7	85.5	71.1	75.7	134.9	77.1	0.233	0	2.14651	1	1.22965	0.440606	367	0.758754
FALSE	IsMasterProtein	Q93070	0	Ecto-ADP-ribosyltransferase 4 OS=Homo sapiens GN=ART4 PE=2 SV=2	3.50318	1	1	1	1	314	35.854	9.22	High	High	High	High	High	High	Not Found	Not Found		0.892	1.059	0.813	0.99	1.229	0.01	0.01	133.7	119.3	141.6	108.7	132.3	164.3			0.122	0	0	1	0.848449	0.441876	368	0.758874
FALSE	IsMasterProtein	P20851	1	C4b-binding protein beta chain OS=Homo sapiens GN=C4BPB PE=1 SV=1	13.4921	4	14	4	1	252	28.338	5.14	High	High	High	High	High	High	High	High		0.88	0.602	0.843	0.735	0.466	1.129	0.809	123.8	108.9	74.5	104.3	90.9	57.7	139.7	100.2	1.738	0	17.9016	4	1.0592	0.442077	369	0.757162
FALSE	IsMasterProtein	P00748	1	Coagulation factor XII OS=Homo sapiens GN=F12 PE=1 SV=3	35.122	20	162	20	1	615	67.748	7.74	High	High	High	High	High	High	High	High		0.822	0.785	0.809	0.582	0.595	0.677	0.53	138	113.3	108.3	111.6	80.4	82	93.3	73.1	10.602	0	374.854	20	1.43309	0.442784	370	0.756322
FALSE	IsMasterProtein	P00480	0	Ornithine carbamoyltransferase, mitochondrial OS=Homo sapiens GN=OTC PE=1 SV=3	7.06215	2	2	2	1	354	39.91	8.63	High	High	High	High	High	High	High	High		1.593	0.963	1.095	0.993	0.883	0.709	0.589	102.3	162.9	98.4	112	101.5	90.3	72.4	60.2	0.222	0	4.19061	2	1.46609	0.445661	371	0.759185
FALSE	IsMasterProtein	P01892	0	HLA class I histocompatibility antigen, A-2 alpha chain OS=Homo sapiens GN=HLA-A PE=1 SV=1	8.21918	3	7	1	1	365	40.896	6.99	High	High	High	High	High	High	High	High		0.883	0.68	0.687	0.645	0.843	0.809	0.681	128.4	113.5	87.3	88.3	82.9	108.3	103.9	87.4	0.492	2	11.6122	3	1.0915	0.446599	372	0.758738
FALSE	IsMasterProtein	O00533	1	Neural cell adhesion molecule L1-like protein OS=Homo sapiens GN=CHL1 PE=1 SV=4	5.7947	6	10	6	1	1208	134.987	5.76	High	High	High	High	High	High	High	High		1.351	1.273	1.104	1.077	1.317	1.211	1.208	83.8	113.3	106.7	92.6	90.3	110.4	101.6	101.3	0.421	0	14.7509	6	0.982161	0.447122	373	0.75759
FALSE	IsMasterProtein	P04066	1	Tissue alpha-L-fucosidase OS=Homo sapiens GN=FUCA1 PE=1 SV=4	7.93991	4	12	4	1	466	53.655	6.84	High	High	High	High	High	High	High	High		1.201	1.399	1.225	1.255	1.592	0.956	1.166	81.7	98.1	114.3	100.1	102.5	130	78.1	95.3	0.738	0	18.1634	4	0.971175	0.450291	374	0.76092
FALSE	IsMasterProtein	P62258	0	14-3-3 protein epsilon OS=Homo sapiens GN=YWHAE PE=1 SV=1	14.902	4	4	4	1	255	29.155	4.74	High	High	High	High	High	High	High	High		0.999	0.902	0.624	0.526	0.758	0.758	0.655	128.6	128.4	115.9	80.2	67.7	97.5	97.4	84.3	0.668	0	9.81035	4	1.30614	0.450424	375	0.759115
FALSE	IsMasterProtein	P23470	1	Receptor-type tyrosine-protein phosphatase gamma OS=Homo sapiens GN=PTPRG PE=1 SV=4	1.79931	2	4	2	1	1445	161.901	6.42	High	High	High	High	High	High	High	High		0.983	1.188	1.07	0.876	1.234	0.998	1.076	95	93.4	112.8	101.6	83.2	117.2	94.8	102.1	0.062	0	7.16157	2	1.01384	0.451904	376	0.759583
FALSE	IsMasterProtein	P09960	1	Leukotriene A-4 hydrolase OS=Homo sapiens GN=LTA4H PE=1 SV=2	4.90998	2	3	2	1	611	69.241	6.18	High	High	High	High	High	High	High	High		1.326	0.858	0.771	0.809	0.931	0.817	0.571	112.9	149.8	96.9	87.1	91.4	105.1	92.3	64.5	0.189	0	0	2	1.26436	0.452517	377	0.758596
FALSE	IsMasterProtein	P24593	1	Insulin-like growth factor-binding protein 5 OS=Homo sapiens GN=IGFBP5 PE=1 SV=1	8.45588	2	6	2	1	272	30.55	8.21	High	High	High	High	High	High	High	High		0.56	0.912	1.01	0.989	0.959	0.71	0.809	115.1	64.5	105	116.3	113.9	110.4	81.7	93.1	0.359	0	10.3451	2	1.00451	0.453029	378	0.757445
FALSE	IsMasterProtein	Q96HR9	0	Receptor expression-enhancing protein 6 OS=Homo sapiens GN=REEP6 PE=1 SV=1	7.06522	1	3	1	1	184	20.72	8.56	High	High	High	High	High	High	High	High		0.836	0.945	1.113	1.209	1.288	0.864	1.074	96.1	80.3	90.8	106.9	116.2	123.7	83	103.1	0.233	0	2.41823	1	0.878169	0.454618	379	0.758097
FALSE	IsMasterProtein	P22897	1	Macrophage mannose receptor 1 OS=Homo sapiens GN=MRC1 PE=1 SV=1	9.75275	14	23	14	1	1456	165.905	6.54	High	High	High	High	High	High	High	High		0.703	1.037	0.758	0.645	0.976	0.861	1.294	110	77.3	114	83.4	71	107.3	94.7	142.4	0.516	0	18.3672	14	0.926095	0.455541	380	0.757636
FALSE	IsMasterProtein	Q9Y6Z7	0	Collectin-10 OS=Homo sapiens GN=COLEC10 PE=2 SV=2	3.61011	1	3	1	1	277	30.685	7.33	Not Found	High	High	High	High	High	Not Found	Not Found		100	100	100	100	100				62.3	144.7	244.6	63.4	284.9			0.311	0	0	1	0.864389	0.456714	381	0.757594
FALSE	IsMasterProtein	P13611	0	Versican core protein OS=Homo sapiens GN=VCAN PE=1 SV=3	0.235571	1	1	1	1	3396	372.59	4.51	High	High	High	High	High	High	High	High		1.366	1.212	1.102	1.045	1.007	0.895	1.468	88	120.1	106.6	97	92	88.6	78.7	129.1	0.016	0	0	1	1.05999	0.456996	382	0.756077
FALSE	IsMasterProtein	Q9ULI3	1	Protein HEG homolog 1 OS=Homo sapiens GN=HEG1 PE=1 SV=3	0.506879	1	4	1	1	1381	147.369	6.18	High	High	High	High	High	High	High	High		1.095	2.073	1.409	1.301	2.836	1.302	1.239	65.3	71.5	135.3	91.9	84.9	185.1	85	80.9	0.034	0	1.91435	1	0.835054	0.457644	383	0.755173
FALSE	IsMasterProtein	Q9BY67	1	Cell adhesion molecule 1 OS=Homo sapiens GN=CADM1 PE=1 SV=2	2.94118	1	2	1	1	442	48.478	5.07	High	High	High	High	High	High	High	High		1.412	1.563	1.8	1.337	2.037	0.75	1.137	72.5	102.3	113.3	130.5	96.9	147.7	54.4	82.4	0.101	0	1.61698	1	1.09754	0.457938	384	0.75369
FALSE	IsMasterProtein	Q9GZT8	0	Putative GTP cyclohydrolase 1 type 2 NIF3L1 OS=Homo sapiens GN=NIF3L1 PE=1 SV=2	2.12202	1	1	1	1	377	41.942	6.65	High	High	High	High	High	High	High	High		1.405	1.252	1.063	0.895	1.383	0.677	1.008	92.1	129.4	115.3	97.9	82.5	127.4	62.4	92.9	0.11	0	1.68567	1	1.19031	0.459233	385	0.753858
FALSE	IsMasterProtein	P46379	0	Large proline-rich protein BAG6 OS=Homo sapiens GN=BAG6 PE=1 SV=2	1.50177	1	5	1	1	1132	119.334	5.6	High	High	High	High	High	High	High	High		0.91	0.828	0.942	1.045	1.092	0.829	0.987	104.8	95.3	86.8	98.7	109.5	114.5	86.9	103.4	0.113	0	4.46262	1	0.930727	0.461174	386	0.755082
FALSE	IsMasterProtein	P11226	1	Mannose-binding protein C OS=Homo sapiens GN=MBL2 PE=1 SV=2	27.0161	7	36	7	1	248	26.127	5.49	High	High	High	High	High	High	High	High		1.03	0.744	0.892	0.69	0.623	0.924	1.068	114.8	118.2	85.4	102.4	79.1	71.5	106.1	122.5	3.642	0	70.9416	7	1.1097	0.46264	387	0.755526
FALSE	IsMasterProtein	Q16627	1	C-C motif chemokine 14 OS=Homo sapiens GN=CCL14 PE=1 SV=1	24.7312	2	3	2	1	93	10.671	8.72	High	High	High	High	High	High	High	High		1.171	1.591	1.306	1.129	1.524	1.996	1.907	68.8	80.6	109.5	89.9	77.7	104.9	137.4	131.3	2.162	0	6.56528	2	0.772878	0.466261	388	0.759476
FALSE	IsMasterProtein	P08571	1	Monocyte differentiation antigen CD14 OS=Homo sapiens GN=CD14 PE=1 SV=2	36.8	12	50	12	1	375	40.051	6.23	High	High	High	High	High	High	High	High		1.537	1.221	1.105	1.123	1.477	1.254	1.297	79.9	122.8	97.5	88.3	89.7	118	100.2	103.6	6.079	0	114.312	12	0.944107	0.467494	389	0.759528
FALSE	IsMasterProtein	P28827	1	Receptor-type tyrosine-protein phosphatase mu OS=Homo sapiens GN=PTPRM PE=1 SV=2	1.23967	2	2	2	1	1452	163.578	6.65	High	High	High	High	High	High	High	High		0.892	1.393	0.952	0.875	1.63	0.937	0.918	93	83	129.7	88.6	81.4	151.6	87.2	85.4	0.062	0	3.77519	2	0.97214	0.468342	390	0.758954
FALSE	IsMasterProtein	Q14019	1	Coactosin-like protein OS=Homo sapiens GN=COTL1 PE=1 SV=3	18.3099	3	4	3	1	142	15.935	5.67	High	High	High	High	High	High	High	High		0.52	0.92	0.867	0.391	0.429	0.69	0.466	151.4	78.8	139.3	131.3	59.3	64.9	104.4	70.5	0.995	0	6.43834	3	1.67436	0.472569	391	0.763845
FALSE	IsMasterProtein	Q8N7E2	0	E3 ubiquitin-protein ligase ZNF645 OS=Homo sapiens GN=ZNF645 PE=2 SV=1	1.64706	1	9	1	1	425	48.754	9.5	High	High	High	High	High	High	High	High		0.714	0.725	0.917	0.789	0.58	0.719	0.743	129.3	92.3	93.7	118.6	102	74.9	93	96	0.259	0	12.1884	1	1.18584	0.473667	392	0.763667
FALSE	IsMasterProtein	A1L4H1	0	Soluble scavenger receptor cysteine-rich domain-containing protein SSC5D OS=Homo sapiens GN=SSC5D PE=2 SV=3	0.826446	1	2	1	1	1573	165.639	6.13	High	High	High	High	High	High	High	High		0.729	0.992	0.731	0.589	0.58	0.765	0.549	134.8	98.3	133.8	98.5	79.4	78.2	103.1	74	0.033	0	0	1	1.3905	0.474666	393	0.76333
FALSE	IsMasterProtein	P00740	1	Coagulation factor IX OS=Homo sapiens GN=F9 PE=1 SV=2	24.7289	10	58	10	1	461	51.745	5.47	High	High	High	High	High	High	High	High		0.853	0.864	0.895	1.119	0.871	1.057	1.024	104.1	88.8	90	93.2	116.5	90.7	110.1	106.6	3.101	0	126.147	10	0.887238	0.47504	394	0.761994
FALSE	IsMasterProtein	Q8WZ75	1	Roundabout homolog 4 OS=Homo sapiens GN=ROBO4 PE=1 SV=1	2.58193	2	4	2	1	1007	107.39	6.64	High	High	High	High	High	High	High	High		0.83	1.505	0.865	0.94	2.037	1.068	1.33	83.6	69.4	125.8	72.3	78.5	170.2	89.2	111.1	0.148	0	9.85012	2	0.78196	0.478156	395	0.76505
FALSE	IsMasterProtein	O00194	0	Ras-related protein Rab-27B OS=Homo sapiens GN=RAB27B PE=1 SV=4	5.04587	1	1	1	1	218	24.592	5.52	High	High	High	High	High	High	High	High		1.001	0.537	0.581	0.346	0.661	0.576	0.34	158.7	158.8	85.2	92.3	54.8	104.8	91.4	53.9	0.179	0	0	1	1.62348	0.479641	396	0.765487
FALSE	IsMasterProtein	Q14112	1	Nidogen-2 OS=Homo sapiens GN=NID2 PE=1 SV=3	2.4	3	4	2	1	1375	151.158	5.29	High	High	High	High	High	High	High	High		0.803	0.723	0.589	0.585	0.982	0.94	0.431	132.2	106.1	95.6	77.8	77.3	129.8	124.2	57	0.157	0	6.25622	3	1.06026	0.480911	397	0.765581
FALSE	IsMasterProtein	Q13103	1	Secreted phosphoprotein 24 OS=Homo sapiens GN=SPP2 PE=1 SV=1	20.3791	4	9	4	1	211	24.322	8.32	High	High	High	High	High	High	High	High		0.864	0.702	0.778	0.633	0.548	0.655	0.477	141.4	122.1	99.3	110.1	89.5	77.5	92.6	67.5	1.031	0	16.4461	4	1.44574	0.481585	398	0.764729
FALSE	IsMasterProtein	Q6EMK4	1	Vasorin OS=Homo sapiens GN=VASN PE=1 SV=1	5.49777	3	12	3	1	673	71.668	7.39	High	High	High	High	High	High	High	High		1.06	1.286	0.993	1.022	1.113	0.917	1.092	94.3	100	121.3	93.6	96.4	105	86.5	102.9	0.509	0	30.0541	3	1.04708	0.483229	399	0.765415
FALSE	IsMasterProtein	P02748	1	Complement component C9 OS=Homo sapiens GN=C9 PE=1 SV=2	38.8193	23	222	23	1	559	63.133	5.59	High	High	High	High	High	High	High	High		1.17	0.847	0.939	1.178	0.724	1.136	1.121	98.6	115.3	83.5	92.6	116.2	71.4	112	110.5	29.47	0	505.041	23	0.950988	0.484373	400	0.765309
FALSE	IsMasterProtein	P23284	1	Peptidyl-prolyl cis-trans isomerase B OS=Homo sapiens GN=PPIB PE=1 SV=2	6.01852	1	3	1	1	216	23.728	9.41	High	High	High	High	High	High	High	High		0.659	0.689	0.77	0.454	0.514	0.482	0.676	152.5	100.5	105.1	117.4	69.3	78.4	73.5	103.1	0.155	0	7.3659	1	1.46623	0.488526	401	0.769946
FALSE	IsMasterProtein	P01859	1	Ig gamma-2 chain C region OS=Homo sapiens GN=IGHG2 PE=1 SV=2	19.0184	6	203	2	1	326	35.878	7.59	High	High	High	High	High	High	High	High		1.817	1.062	1.209	0.883	0.951	1.628	2.097	75.1	136.5	79.8	90.8	66.4	71.4	122.3	157.6	3.394	0	407.112	6	0.915011	0.490442	402	0.771043
FALSE	IsMasterProtein	Q95604	1	HLA class I histocompatibility antigen, Cw-17 alpha chain OS=Homo sapiens GN=HLA-C PE=1 SV=1	3.76344	1	2	1	1	372	41.213	6.8	High	High	High	High	High	High	High	High		1.219	1.03	0.489	0.756	0.954	0.823	0.474	118.6	144.5	122.2	58	89.7	113.1	97.7	56.3	0.116	0	0	1	1.24243	0.494258	403	0.775115
FALSE	IsMasterProtein	P08833	0	Insulin-like growth factor-binding protein 1 OS=Homo sapiens GN=IGFBP1 PE=1 SV=1	5.40541	1	1	1	1	259	27.885	5.19	High	High	High	High	High	High	High	High		1.444	1.683	1.44	0.863	0.911	0.773	1.719	81.4	117.5	137	117.1	70.2	74.1	62.9	139.8	0.194	0	3.48701	1	1.30548	0.497267	404	0.777902
FALSE	IsMasterProtein	P08319	1	Alcohol dehydrogenase 4 OS=Homo sapiens GN=ADH4 PE=1 SV=5	5.78947	2	2	2	1	380	40.196	7.94	High	High	High	High	High	High	High	High		1.352	0.828	0.992	0.818	0.78	1.101	0.917	102.7	138.8	85	101.9	84	80.1	113.1	94.2	0.233	0	2.46631	2	1.15347	0.499346	405	0.779226
FALSE	IsMasterProtein	P28070	1	Proteasome subunit beta type-4 OS=Homo sapiens GN=PSMB4 PE=1 SV=4	3.40909	1	2	1	1	264	29.185	5.97	High	High	High	High	High	High	High	High		1.969	0.734	0.904	0.631	0.877	1.291	0.452	101.8	200.4	74.8	92	64.3	89.2	131.4	46	0.233	0	4.25912	1	1.41735	0.503254	406	0.78339
FALSE	IsMasterProtein	P04180	1	Phosphatidylcholine-sterol acyltransferase OS=Homo sapiens GN=LCAT PE=1 SV=1	10.9091	4	12	4	1	440	49.546	6.11	High	High	High	High	High	High	High	High		1.171	0.891	0.97	0.953	0.533	0.714	0.627	116.6	136.6	104	113.1	111.1	62.1	83.3	73.1	0.931	0	28.0136	4	1.42688	0.504781	407	0.783837
FALSE	IsMasterProtein	P01344	1	Insulin-like growth factor II OS=Homo sapiens GN=IGF2 PE=1 SV=1	13.8889	2	9	2	1	180	20.127	9.32	High	High	High	High	High	High	High	High		0.818	0.766	0.898	0.95	0.681	1.01	0.758	116.3	95.1	89.1	104.4	110.5	79.2	117.4	88.1	1.848	0	26.5385	2	1.02454	0.506058	408	0.783893
FALSE	IsMasterProtein	Q9NPR2	1	Semaphorin-4B OS=Homo sapiens GN=SEMA4B PE=1 SV=3	7.8125	6	6	6	1	832	92.135	6.95	High	High	High	High	High	High	High	High		1.464	1.491	1.212	1.027	1.712	0.977	1.019	80.8	118.3	120.4	97.9	83	138.3	78.9	82.4	0.389	0	9.34653	6	1.09096	0.506868	409	0.783228
FALSE	IsMasterProtein	P07911	1	Uromodulin OS=Homo sapiens GN=UMOD PE=1 SV=1	1.5625	1	4	1	1	640	69.714	5.24	High	High	High	High	High	High	High	High		0.623	1.01	0.738	0.979	1.155	0.491	0.714	119.2	74.3	120.4	88	116.8	137.7	58.5	85.1	0.145	0	1.61974	1	1.00955	0.512582	410	0.790126
FALSE	IsMasterProtein	Q6P179	1	Endoplasmic reticulum aminopeptidase 2 OS=Homo sapiens GN=ERAP2 PE=1 SV=2	4.47917	4	6	4	1	960	110.391	6.71	High	High	High	High	High	High	High	High		1.033	1.004	0.837	0.824	1.06	0.782	0.777	109.3	112.9	109.8	91.5	90.1	115.9	85.5	85	0.163	0	10.6998	4	1.12483	0.514142	411	0.790603
FALSE	IsMasterProtein	O60462	0	Neuropilin-2 OS=Homo sapiens GN=NRP2 PE=1 SV=2	0.859291	1	1	1	1	931	104.792	5.17	High	High	High	High	High	High	High	High		0.964	1.473	1.088	1.045	1.69	0.871	1.219	85.6	82.5	126	93.1	89.4	144.6	74.5	104.3	0.04	0	0	1	0.937984	0.51571	412	0.791089
FALSE	IsMasterProtein	Q10588	1	ADP-ribosyl cyclase 2 OS=Homo sapiens GN=BST1 PE=1 SV=2	20.4403	5	9	5	1	318	35.701	7.8	High	High	High	High	High	High	High	High		1.126	1.581	1.126	0.978	1.793	1.026	1.08	82.4	92.8	130.3	92.8	80.6	147.7	84.6	89	1.239	0	11.7911	5	0.991043	0.520219	413	0.796073
FALSE	IsMasterProtein	P01709	0	Ig lambda chain V-II region MGC OS=Homo sapiens PE=1 SV=1	7.20721	1	1	1	1	111	11.551	5.29	High	High	High	High	High	High	High	High		0.589	0.405	0.397	0.317	0.37	0.518	0.738	184.6	108.6	74.7	73.4	58.5	68.4	95.6	136.2	0.778	0	0	1	1.23028	0.522777	414	0.798055
FALSE	IsMasterProtein	P27797	1	Calreticulin OS=Homo sapiens GN=CALR PE=1 SV=1	1.67866	1	1	1	1	417	48.112	4.44	High	High	High	High	High	High	High	High		0.719	0.532	0.499	0.576	0.665	0.87	0.518	148.7	107	79.2	74.2	85.6	98.9	129.4	77	0.093	0	2.21953	1	1.04656	0.531134	415	0.80886
FALSE	IsMasterProtein	P07339	1	Cathepsin D OS=Homo sapiens GN=CTSD PE=1 SV=1	16.0194	7	15	7	1	412	44.524	6.54	High	High	High	High	High	High	High	High		1.664	1.276	1.003	0.815	1.334	1.059	1.062	86.8	144.5	110.8	87.1	70.8	115.8	92	92.2	1.228	0	27.579	7	1.1575	0.535417	416	0.813423
FALSE	IsMasterProtein	P60174	1	Triosephosphate isomerase OS=Homo sapiens GN=TPI1 PE=1 SV=3	3.4965	1	2	1	1	286	30.772	5.92	High	High	High	High	High	High	High	High		1.184	1.053	0.956	0.889	0.99	0.827	1.162	99.2	117.5	104.5	94.8	88.2	98.2	82.1	115.4	0.129	0	2.01213	1	1.08362	0.536486	417	0.813091
FALSE	IsMasterProtein	P00488	1	Coagulation factor XIII A chain OS=Homo sapiens GN=F13A1 PE=1 SV=4	9.83607	5	7	5	1	732	83.215	6.09	High	High	High	High	High	High	High	High		0.796	0.836	0.682	0.537	0.727	0.976	0.598	130.1	103.5	108.7	88.7	69.8	94.6	126.9	77.8	0.324	0	7.53641	5	1.16771	0.539277	418	0.815367
FALSE	IsMasterProtein	P23083	1	Ig heavy chain V-I region V35 OS=Homo sapiens PE=1 SV=1	10.2564	1	1	1	1	117	13	9.55	High	High	High	High	High	High	High	High		1.622	1.311	1.316	1.089	0.454	1.242	1.236	86.3	140	113.1	113.6	94	39.1	107.2	106.7	0.334	0	3.26262	1	1.30548	0.539315	419	0.813477
FALSE	IsMasterProtein	Q13093	1	Platelet-activating factor acetylhydrolase OS=Homo sapiens GN=PLA2G7 PE=1 SV=1	3.85488	2	6	2	1	441	50.045	7.56	High	High	High	High	High	High	High	High		1.119	1.292	1.175	1.168	1.34	0.909	1.097	87.9	98.4	113.6	103.3	102.7	117.8	79.9	96.4	0.179	0	4.98261	2	1.01613	0.543843	420	0.818354
FALSE	IsMasterProtein	Q8WVN6	0	Secreted and transmembrane protein 1 OS=Homo sapiens GN=SECTM1 PE=1 SV=2	7.66129	1	1	1	1	248	27.022	7.43	High	High	High	High	High	High	High	High		0.998	0.639	0.22	0.351	0.457	0.887	0.363	162.8	162.4	104	35.8	57.2	74.4	144.4	59.2	0.389	0	2.10093	1	1.38723	0.545187	421	0.818428
FALSE	IsMasterProtein	P08493	1	Matrix Gla protein OS=Homo sapiens GN=MGP PE=1 SV=2	10.6796	1	2	1	1	103	12.345	9.67	High	High	High	High	High	High	High	High		1.481	1.925	0.83	1.161	1.717	1.703	1.095	73.3	108.6	141.1	60.8	85.1	125.9	124.9	80.3	1.512	0	2.14096	1	0.922153	0.545556	422	0.817042
FALSE	IsMasterProtein	P28799	1	Granulins OS=Homo sapiens GN=GRN PE=1 SV=2	2.19224	1	2	1	1	593	63.5	6.83	High	High	High	High	High	High	High	High		1.159	0.708	0.708	0.646	1.245	0.625	0.523	120.9	140.2	85.6	85.7	78.1	150.6	75.5	63.3	0.086	0	1.76667	1	1.1766	0.546993	423	0.817257
FALSE	IsMasterProtein	P01700	1	Ig lambda chain V-I region HA OS=Homo sapiens PE=1 SV=1	11.6071	1	3	1	1	112	11.889	8.91	High	High	High	High	High	High	High	High		1.765	2.24	1.737	0.984	0.648	1.226	2.375	66.8	117.9	149.7	116	65.7	43.3	81.9	158.7	1.154	0	6.15029	1	1.28833	0.547401	424	0.815937
FALSE	IsMasterProtein	P12109	1	Collagen alpha-1(VI) chain OS=Homo sapiens GN=COL6A1 PE=1 SV=3	6.71206	5	6	5	1	1028	108.462	5.43	High	High	High	High	High	High	High	High		1.563	1.49	1.317	1.027	1.787	1.031	1.119	77.4	121	115.3	102	79.5	138.3	79.8	86.7	0.208	0	6.61947	5	1.08171	0.548953	425	0.816325
FALSE	IsMasterProtein	P22792	1	Carboxypeptidase N subunit 2 OS=Homo sapiens GN=CPN2 PE=1 SV=3	31.5596	14	146	14	1	545	60.518	5.99	High	High	High	High	High	High	High	High		0.992	0.843	0.887	0.839	0.796	0.736	0.856	115.1	114.2	97	102.1	96.6	91.6	84.8	98.6	13.678	0	328.062	14	1.15285	0.551147	426	0.817665
FALSE	IsMasterProtein	P55056	1	Apolipoprotein C-IV OS=Homo sapiens GN=APOC4 PE=1 SV=1	29.1339	4	31	4	1	127	14.543	8.92	High	High	High	High	High	High	High	High		1.572	1.407	1.793	1.149	0.919	1.467	1.079	77	121.1	108.4	138.1	88.5	70.8	113	83.1	6.499	0	52.1992	4	1.25098	0.552539	427	0.81781
FALSE	IsMasterProtein	Q15063	1	Periostin OS=Homo sapiens GN=POSTN PE=1 SV=2	5.86124	4	4	4	1	836	93.255	7.53	High	High	High	High	High	High	High	High		1.91	0.913	0.985	0.803	1.069	1.524	1.4	83.3	159.1	76.1	82.1	66.9	89	126.9	116.6	0.222	0	5.4633	4	1.003	0.556726	428	0.822082
FALSE	IsMasterProtein	P02749	1	Beta-2-glycoprotein 1 OS=Homo sapiens GN=APOH PE=1 SV=3	46.087	12	234	12	1	345	38.273	7.97	High	High	High	High	High	High	High	High		0.664	0.881	1.062	1.336	0.837	1.411	1.188	95.5	63.4	84.1	101.4	127.5	80	134.8	113.4	25.367	0	489.448	12	0.75576	0.556824	429	0.820309
FALSE	IsMasterProtein	P28072	0	Proteasome subunit beta type-6 OS=Homo sapiens GN=PSMB6 PE=1 SV=4	3.76569	1	1	1	1	239	25.341	4.92	High	High	High	High	High	High	High	High		0.414	0.507	0.309	0.473	0.429	0.505	0.888	176.8	73.2	89.6	54.6	83.7	75.9	89.4	157	0.194	0	0	1	0.970936	0.560255	430	0.823445
FALSE	IsMasterProtein	P04433	1	Ig kappa chain V-III region VG (Fragment) OS=Homo sapiens PE=1 SV=1	7.82609	1	6	1	1	115	12.567	4.96	High	High	High	High	High	High	High	High		2.772	3.285	1.996	0.689	1.157	2.13	3.924	47.2	130.8	155	94.2	32.5	54.6	100.5	185.2	1.154	0	11.7878	1	1.14592	0.565055	431	0.828572
FALSE	IsMasterProtein	P30041	1	Peroxiredoxin-6 OS=Homo sapiens GN=PRDX6 PE=1 SV=3	8.03571	2	2	2	1	224	25.019	6.38	High	High	High	High	High	High	High	High		0.932	0.783	1.02	0.616	0.596	0.566	0.449	134.2	125.1	105	136.9	82.6	80	75.9	60.2	0.334	0	3.56891	2	1.67794	0.565077	432	0.826686
FALSE	IsMasterProtein	P00918	1	Carbonic anhydrase 2 OS=Homo sapiens GN=CA2 PE=1 SV=2	23.0769	5	12	5	1	260	29.228	7.4	High	High	High	High	High	High	High	High		0.859	0.91	0.82	0.53	0.503	0.752	0.604	133.8	115	121.8	109.7	70.9	67.3	100.6	80.8	1.581	0	22.1382	5	1.50282	0.567867	433	0.82885
FALSE	IsMasterProtein	P04179	1	Superoxide dismutase [Mn], mitochondrial OS=Homo sapiens GN=SOD2 PE=1 SV=2	19.8198	5	8	5	1	222	24.707	8.25	High	High	High	High	High	High	High	High		2.23	1.163	1.101	1.051	1.223	0.831	1.771	77.1	172.1	89.7	84.9	81.1	94.4	64.1	136.6	1.424	0	10.7711	5	1.12653	0.568629	434	0.82805
FALSE	IsMasterProtein	P22105	1	Tenascin-X OS=Homo sapiens GN=TNXB PE=1 SV=3	7.34437	18	41	18	1	4289	464.034	5.34	High	High	High	High	High	High	High	High		1.129	1.588	1.152	1.033	1.703	0.914	0.977	84.2	95.1	133.8	97	87.1	143.5	77	82.3	0.299	0	47.4887	18	1.05181	0.569337	435	0.827175
FALSE	IsMasterProtein	P07333	1	Macrophage colony-stimulating factor 1 receptor OS=Homo sapiens GN=CSF1R PE=1 SV=2	5.45267	4	9	4	1	972	107.915	6.37	High	High	High	High	High	High	High	High		0.982	1.596	1.24	1.112	1.441	0.986	1.064	84.9	83.4	135.5	105.3	94.4	122.3	83.7	90.4	0.233	0	18.549	4	1.04683	0.571305	436	0.828131
FALSE	IsMasterProtein	P23142	1	Fibulin-1 OS=Homo sapiens GN=FBLN1 PE=1 SV=4	28.165	17	102	17	1	703	77.162	5.22	High	High	High	High	High	High	High	High		1.031	1.487	1.271	1.081	1.439	1.16	1.144	83.2	85.8	123.7	105.8	89.9	119.8	96.5	95.3	5.158	0	221.721	17	0.992528	0.57215	437	0.827457
FALSE	IsMasterProtein	P23526	0	Adenosylhomocysteinase OS=Homo sapiens GN=AHCY PE=1 SV=4	2.5463	1	1	1	1	432	47.685	6.34	High	High	High	High	High	High	High	High		0.748	0.721	0.454	0.311	0.601	0.343	0.594	167.6	125.4	120.9	76.1	52.2	100.7	57.5	99.5	0.096	0	2.04476	1	1.58116	0.574228	438	0.828567
FALSE	IsMasterProtein	P06702	1	Protein S100-A9 OS=Homo sapiens GN=S100A9 PE=1 SV=1	30.7018	3	6	3	1	114	13.234	6.13	High	High	High	High	High	High	High	High		1.53	1.343	1.125	1.046	0.667	0.853	0.966	93.8	143.5	126	105.5	98.1	62.5	80	90.6	2.162	0	13.768	3	1.41546	0.574789	439	0.827487
FALSE	IsMasterProtein	P10643	1	Complement component C7 OS=Homo sapiens GN=C7 PE=1 SV=2	49.2289	37	463	37	1	843	93.457	6.48	High	High	High	High	High	High	High	High		1.07	2.588	1.615	1.289	3.192	0.92	1.194	62.2	66.5	160.9	100.4	80.2	198.5	57.2	74.2	50.795	0	902.705	37	0.950988	0.579493	440	0.832363
FALSE	IsMasterProtein	Q7LC44	0	Activity-regulated cytoskeleton-associated protein OS=Homo sapiens GN=ARC PE=1 SV=1	2.77778	1	1	1	1	396	45.288	5.63	High	High	High	High	High	High	High	High		0.958	1.186	1.275	1.205	1.333	0.857	0.99	90.9	87	107.7	115.8	109.5	121.2	77.9	90	0.129	0	0	1	1.00702	0.580213	441	0.831508
FALSE	IsMasterProtein	P11362	1	Fibroblast growth factor receptor 1 OS=Homo sapiens GN=FGFR1 PE=1 SV=3	1.45985	1	1	1	1	822	91.809	6.21	High	High	High	High	High	High	High	High		1.013	0.982	0.705	0.712	1.205	0.862	0.977	107.3	108.7	105.4	75.7	76.4	129.2	92.5	104.8	0.062	0	2.1336	1	0.985604	0.585829	442	0.837657
FALSE	IsMasterProtein	Q12860	0	Contactin-1 OS=Homo sapiens GN=CNTN1 PE=1 SV=1	0.884086	1	1	1	1	1018	113.249	5.9	High	High	High	High	High	High	High	High		0.851	1.836	1.258	0.762	2.053	0.752	1.145	82.8	70.5	152.1	104.2	63.1	170.1	62.3	94.8	0.038	0	1.78113	1	1.04945	0.587026	443	0.837472
FALSE	IsMasterProtein	P54108	1	Cysteine-rich secretory protein 3 OS=Homo sapiens GN=CRISP3 PE=1 SV=1	16.7347	4	19	4	1	245	27.612	7.8	High	High	High	High	High	High	High	High		0.809	1.246	0.979	1.127	1.534	1.117	0.933	91.5	74	114	89.5	103.1	140.3	102.2	85.4	2.831	0	30.2869	4	0.856148	0.589213	444	0.838699
FALSE	IsMasterProtein	O76061	0	Stanniocalcin-2 OS=Homo sapiens GN=STC2 PE=1 SV=1	2.98013	1	1	1	1	302	33.227	7.3	High	High	High	High	High	High	High	High		1.134	1.1	0.549	0.773	1.119	1.217	1.096	100.1	113.6	110.1	55	77.5	112.1	121.9	109.7	0.166	0	0	1	0.899335	0.590444	445	0.838563
FALSE	IsMasterProtein	P01857	1	Ig gamma-1 chain C region OS=Homo sapiens GN=IGHG1 PE=1 SV=1	35.4545	10	229	5	1	330	36.083	8.19	High	High	High	High	High	High	High	High		2.67	1.093	1.342	0.86	0.914	2.309	3.074	60.3	161	65.9	81	51.9	55.2	139.3	185.4	14.849	0	472.179	10	0.85271	0.593077	446	0.840414
FALSE	IsMasterProtein	P01023	1	Alpha-2-macroglobulin OS=Homo sapiens GN=A2M PE=1 SV=3	26.3908	33	147	28	1	1474	163.188	6.46	High	High	High	High	High	High	High	High		1.374	1.244	0.977	0.995	1.243	0.946	0.965	91.5	125.7	113.8	89.4	91	113.7	86.6	88.3	3.187	5	280.06	33	1.10748	0.601022	447	0.849767
FALSE	IsMasterProtein	Q15485	1	Ficolin-2 OS=Homo sapiens GN=FCN2 PE=1 SV=2	5.43131	3	8	3	1	313	33.98	6.77	High	High	High	High	High	High	High	High		0.993	0.741	0.738	0.86	1.178	0.682	0.852	113.6	112.8	84.1	83.8	97.6	133.8	77.5	96.8	0.668	0	17.0304	3	0.9719	0.601241	448	0.848179
FALSE	IsMasterProtein	P27169	1	Serum paraoxonase/arylesterase 1 OS=Homo sapiens GN=PON1 PE=1 SV=3	23.9437	8	41	6	1	355	39.706	5.22	High	High	High	High	High	High	High	High		1.159	1.132	1.489	0.821	1.128	1.059	0.861	92.5	107.2	104.7	137.8	75.9	104.4	98	79.6	4.623	2	94.6912	8	1.23554	0.602875	449	0.84859
FALSE	IsMasterProtein	P20062	1	Transcobalamin-2 OS=Homo sapiens GN=TCN2 PE=1 SV=3	6.55738	3	3	3	1	427	47.505	7.01	High	High	High	High	High	High	High	High		0.966	1.013	0.899	0.917	0.917	0.766	0.876	108.8	105.1	110.2	97.8	99.7	99.7	83.4	95.3	0.318	0	2.57981	3	1.11584	0.604153	450	0.8485
FALSE	IsMasterProtein	P01591	1	Immunoglobulin J chain OS=Homo sapiens GN=IGJ PE=1 SV=4	36.478	5	7	5	1	159	18.087	5.24	High	High	High	High	High	High	High	High		0.78	1.208	0.953	0.69	0.924	0.634	0.712	115.9	90.4	140	110.4	80	107.1	73.5	82.5	2.162	0	13.9751	5	1.3311	0.604556	451	0.847183
FALSE	IsMasterProtein	P00734	1	Prothrombin OS=Homo sapiens GN=F2 PE=1 SV=2	52.5723	28	380	28	1	622	69.992	5.9	High	High	High	High	High	High	High	High		0.842	0.723	0.919	0.837	0.633	0.766	0.736	123.9	104.4	89.6	113.9	103.8	78.4	94.9	91.2	44.409	0	1140	28	1.17241	0.606149	452	0.847536
FALSE	IsMasterProtein	P06396	1	Gelsolin OS=Homo sapiens GN=GSN PE=1 SV=1	29.2839	25	432	25	1	782	85.644	6.28	High	High	High	High	High	High	High	High		0.854	1.404	1.252	1.366	1.707	1.068	0.938	83.4	71.2	117.2	104.4	114	142.4	89.1	78.2	18.619	0	893.284	25	0.887892	0.607249	453	0.8472
FALSE	IsMasterProtein	O14786	1	Neuropilin-1 OS=Homo sapiens GN=NRP1 PE=1 SV=3	8.4507	7	12	7	1	923	103.069	5.88	High	High	High	High	High	High	High	High		1.125	1.581	1.123	1.007	1.79	1.083	1.226	80.5	90.6	127.3	90.4	81.1	144.1	87.2	98.7	0.602	0	14.9647	7	0.945755	0.607964	454	0.846328
FALSE	IsMasterProtein	P61916	1	Epididymal secretory protein E1 OS=Homo sapiens GN=NPC2 PE=1 SV=1	5.96026	1	1	1	1	151	16.559	7.65	High	High	High	High	High	High	High	High		0.952	1.096	0.986	1.389	1.228	1.417	1.312	85.3	81.2	93.5	84.1	118.5	104.7	120.9	111.9	0.259	0	0	1	0.754605	0.610179	455	0.847545
FALSE	IsMasterProtein	P33151	1	Cadherin-5 OS=Homo sapiens GN=CDH5 PE=1 SV=5	7.01531	6	26	6	1	784	87.474	5.43	High	High	High	High	High	High	High	High		1.014	1.389	1.155	0.965	1.46	0.955	0.966	89.8	91.1	124.8	103.8	86.7	131.2	85.8	86.8	1.062	0	55.1926	6	1.04866	0.610447	456	0.846058
FALSE	IsMasterProtein	Q16819	0	Meprin A subunit alpha OS=Homo sapiens GN=MEP1A PE=1 SV=2	2.41287	1	1	1	1	746	84.365	5.72	High	High	High	High	High	High	High	High		0.683	0.357	0.598	0.294	0.719	1.183	0.638	146.2	99.9	52.2	87.5	43	105.1	173	93.2	0.066	0	0	1	0.931209	0.611207	457	0.845258
FALSE	IsMasterProtein	P00390	1	Glutathione reductase, mitochondrial OS=Homo sapiens GN=GSR PE=1 SV=2	4.78927	2	3	2	1	522	56.221	8.5	High	High	High	High	High	High	High	High		2.021	1.353	1.286	1.071	1.75	1.174	1.141	74.1	149.8	100.2	95.3	79.3	129.7	87	84.6	0.269	0	1.93045	2	1.10194	0.612031	458	0.844549
FALSE	IsMasterProtein	P18428	1	Lipopolysaccharide-binding protein OS=Homo sapiens GN=LBP PE=1 SV=3	16.632	7	40	7	1	481	53.35	6.7	High	High	High	High	High	High	High	High		1.308	0.7	0.78	0.578	0.792	1.452	0.984	105.3	137.8	73.8	82.1	60.8	83.4	153	103.7	3.16	0	64.673	7	0.995261	0.616711	459	0.849153
FALSE	IsMasterProtein	P20742	1	Pregnancy zone protein OS=Homo sapiens GN=PZP PE=1 SV=4	7.82726	11	43	6	1	1482	163.76	6.38	High	High	High	High	High	High	High	High		0.613	0.798	0.781	0.83	0.609	0.939	1.128	119.4	73.2	95.3	93.2	99.1	72.7	112.2	134.8	0.668	0	75.0794	11	0.909981	0.617314	460	0.848136
FALSE	IsMasterProtein	P25311	1	Zinc-alpha-2-glycoprotein OS=Homo sapiens GN=AZGP1 PE=1 SV=2	52.349	17	108	17	1	298	34.237	6.05	High	High	High	High	High	High	High	High		0.652	1.005	0.808	0.877	0.783	1.06	1	111.3	72.6	111.9	90	97.7	87.2	118	111.3	53.556	0	233.791	17	0.931434	0.618493	461	0.847912
FALSE	IsMasterProtein	P37837	0	Transaldolase OS=Homo sapiens GN=TALDO1 PE=1 SV=2	2.37389	1	1	1	1	337	37.516	6.81	High	High	High	High	High	High	High	High		1.793	1.689	1.352	1.408	2.38	1.589	1.299	64	114.6	108	86.4	90.1	152.2	101.6	83.1	0.101	0	2.1735	1	0.873536	0.623431	462	0.852832
FALSE	IsMasterProtein	Q15828	1	Cystatin-M OS=Homo sapiens GN=CST6 PE=1 SV=1	6.71141	1	5	1	1	149	16.5	8.09	High	High	High	High	High	High	High	High		0.528	0.427	0.329	0.339	0.446	0.825	0.405	186.1	98.2	79.4	61.2	63.1	83.1	153.5	75.3	0.233	0	12.5253	1	1.13307	0.625419	463	0.853704
FALSE	IsMasterProtein	P10909	1	Clusterin OS=Homo sapiens GN=CLU PE=1 SV=1	29.6214	15	126	15	1	449	52.461	6.27	High	High	High	High	High	High	High	High		0.783	0.708	1.01	0.799	0.562	0.8	0.749	124.8	97.7	88.4	126	99.7	70.2	99.8	93.4	17.233	0	300.184	15	1.20325	0.627728	464	0.855009
FALSE	IsMasterProtein	Q8WUA8	1	Tsukushin OS=Homo sapiens GN=TSKU PE=2 SV=3	6.23229	2	3	2	1	353	37.784	6.87	High	High	High	High	High	High	High	High		0.949	1.232	1.018	1.15	1.175	0.974	1.052	93.6	88.8	115.3	95.3	107.6	109.9	91.2	98.4	0.359	0	4.42977	2	0.965365	0.629377	465	0.855411
FALSE	IsMasterProtein	O95479	1	GDH/6PGL endoplasmic bifunctional protein OS=Homo sapiens GN=H6PD PE=1 SV=2	4.80405	4	4	4	1	791	88.836	7.3	High	High	High	High	High	High	High	High		1.041	1.142	0.885	0.844	1.081	0.857	1.114	100.5	104.5	114.7	88.9	84.8	108.6	86	111.9	0.227	0	8.38412	4	1.04421	0.632812	466	0.858235
FALSE	IsMasterProtein	O00391	1	Sulfhydryl oxidase 1 OS=Homo sapiens GN=QSOX1 PE=1 SV=3	23.5609	18	64	18	1	747	82.526	8.92	High	High	High	High	High	High	High	High		1	2.103	1.385	1.27	2.577	1.097	1.192	68.8	68.8	144.7	95.3	87.4	177.4	75.5	82.1	1.955	0	94.2719	18	0.893939	0.63882	467	0.864527
FALSE	IsMasterProtein	Q96PD5	1	N-acetylmuramoyl-L-alanine amidase OS=Homo sapiens GN=PGLYRP2 PE=1 SV=1	26.9097	11	83	11	1	576	62.178	7.55	High	High	High	High	High	High	High	High		0.759	0.666	0.898	0.905	0.515	0.46	0.662	136.4	103.5	90.8	122.5	123.4	70.2	62.8	90.4	5.529	0	219.214	11	1.30681	0.639431	468	0.863505
FALSE	IsMasterProtein	P02787	1	Serotransferrin OS=Homo sapiens GN=TF PE=1 SV=3	43.4097	30	107	30	1	698	77.014	7.12	High	High	High	High	High	High	High	High		2.373	0.887	1.117	0.842	0.702	1.52	1.767	78.4	186	69.5	87.5	66	55	119.1	138.5	9.525	0	232.325	30	1.11305	0.641854	469	0.864929
FALSE	IsMasterProtein	P06733	1	Alpha-enolase OS=Homo sapiens GN=ENO1 PE=1 SV=2	11.5207	4	8	4	1	434	47.139	7.39	High	High	High	High	High	High	High	High		1.385	0.952	0.906	0.78	0.871	1.143	1.04	99.1	137.2	94.3	89.8	77.2	86.2	113.2	103	0.487	0	8.96202	4	1.10748	0.642779	470	0.864333
FALSE	IsMasterProtein	P60900	1	Proteasome subunit alpha type-6 OS=Homo sapiens GN=PSMA6 PE=1 SV=1	17.4797	4	4	4	1	246	27.382	6.76	High	High	High	High	High	High	High	High		0.946	0.999	0.828	0.789	0.715	0.643	0.741	120.1	113.7	120	99.5	94.7	85.9	77.3	89	0.848	0	6.97637	4	1.30672	0.647553	471	0.868903
FALSE	IsMasterProtein	P08294	1	Extracellular superoxide dismutase [Cu-Zn] OS=Homo sapiens GN=SOD3 PE=1 SV=2	10	2	2	2	1	240	25.835	6.61	High	High	High	High	High	High	High	High		1.722	2.688	1.832	1.736	1.884	3.583	1.632	49.8	85.7	133.8	91.2	86.4	93.7	178.3	81.2	0.52	0	6.54846	2	0.820064	0.648377	472	0.868166
FALSE	IsMasterProtein	P01871	1	Ig mu chain C region OS=Homo sapiens GN=IGHM PE=1 SV=3	39.6018	16	186	16	1	452	49.276	6.77	High	High	High	High	High	High	High	High		0.566	1.013	0.51	0.462	1.136	0.345	0.464	145.6	82.4	147.4	74.2	67.3	165.4	50.3	67.5	10.721	0	379.433	16	1.28274	0.653057	473	0.872583
FALSE	IsMasterProtein	P06681	1	Complement C2 OS=Homo sapiens GN=C2 PE=1 SV=2	40.6915	28	256	28	1	752	83.214	7.42	High	High	High	High	High	High	High	High		1.112	0.916	0.939	0.984	0.933	0.717	0.865	107.2	119.1	98.1	100.7	105.4	100	76.8	92.7	17.002	0	563.384	28	1.1339	0.654037	474	0.872049
FALSE	IsMasterProtein	P08581	1	Hepatocyte growth factor receptor OS=Homo sapiens GN=MET PE=1 SV=4	0.719424	1	1	1	1	1390	155.441	7.33	High	High	High	High	High	High	High	High		1.704	1.257	0.829	1.142	0.805	0.927	1.464	87.6	149.4	110.1	72.7	100.1	70.6	81.3	128.3	0.032	0	2.30603	1	1.10387	0.659303	475	0.877219
FALSE	IsMasterProtein	Q13085	1	Acetyl-CoA carboxylase 1 OS=Homo sapiens GN=ACACA PE=1 SV=2	0.29838	1	5	1	1	2346	265.385	6.37	High	High	High	High	High	High	High	High		0.369	0.325	1.329	1.021	0.257	0.273	0.303	164.1	60.6	53.3	218.1	167.5	42.1	44.7	49.6	0.033	0	4.15005	1	1.63244	0.660472	476	0.876929
FALSE	IsMasterProtein	O95445	1	Apolipoprotein M OS=Homo sapiens GN=APOM PE=1 SV=2	26.0638	5	11	5	1	188	21.239	6.01	High	High	High	High	High	High	High	High		1.202	0.984	1.375	1.008	1.017	0.849	0.723	98.1	117.9	96.5	134.8	98.8	99.7	83.2	70.9	1.424	0	20.5196	5	1.26858	0.661441	477	0.876375
FALSE	IsMasterProtein	P78417	1	Glutathione S-transferase omega-1 OS=Homo sapiens GN=GSTO1 PE=1 SV=2	9.95851	3	6	3	1	241	27.548	6.6	High	High	High	High	High	High	High	High		1.193	0.877	0.803	0.822	0.94	0.996	0.706	109	130.1	95.7	87.6	89.7	102.5	108.6	76.9	0.778	0	7.07275	3	1.11835	0.661734	478	0.874929
FALSE	IsMasterProtein	P49908	1	Selenoprotein P OS=Homo sapiens GN=SEPP1 PE=1 SV=3	13.9108	6	30	6	1	381	43.156	7.87	High	High	High	High	High	High	High	High		0.725	0.868	0.886	0.894	0.971	0.626	0.819	117.8	85.5	102.2	104.4	105.4	114.4	73.8	96.5	2.162	0	53.4992	6	1.05076	0.664036	479	0.876139
FALSE	IsMasterProtein	Q14126	1	Desmoglein-2 OS=Homo sapiens GN=DSG2 PE=1 SV=2	1.52057	2	4	2	1	1118	122.218	5.24	High	High	High	High	High	High	High	High		1.197	1.509	1.277	1.003	1.624	1.08	1.206	80.8	96.8	122	103.2	81.1	131.3	87.3	97.5	0.083	0	2.78012	2	1.0141	0.665391	480	0.876098
FALSE	IsMasterProtein	Q13308	0	Inactive tyrosine-protein kinase 7 OS=Homo sapiens GN=PTK7 PE=1 SV=2	1.1215	1	2	1	1	1070	118.317	7.09	High	High	High	High	High	High	High	High		1.06	1.772	1.668	0.681	1.019	1.356	1.915	76.4	81	135.4	127.4	52	77.9	103.6	146.3	0.075	0	0	1	1.10637	0.667313	481	0.876802
FALSE	IsMasterProtein	P36955	1	Pigment epithelium-derived factor OS=Homo sapiens GN=SERPINF1 PE=1 SV=4	39.9522	17	179	17	1	418	46.283	6.38	High	High	High	High	High	High	High	High		0.84	1.02	0.974	1.113	0.946	1.202	1.095	97.7	82.1	99.7	95.1	108.7	92.4	117.4	106.9	27.73	0	285.684	17	0.880583	0.669961	482	0.878456
FALSE	IsMasterProtein	P54289	1	Voltage-dependent calcium channel subunit alpha-2/delta-1 OS=Homo sapiens GN=CACNA2D1 PE=1 SV=3	5.53037	6	10	6	1	1103	124.49	5.27	High	High	High	High	High	High	High	High		1.058	1.61	1.13	1.192	1.82	1.013	1.121	80.4	85.1	129.5	90.9	95.9	146.4	81.5	90.2	0.302	0	14.7944	6	0.932126	0.675235	483	0.883537
FALSE	IsMasterProtein	P01781	1	Ig heavy chain V-III region GAL OS=Homo sapiens PE=1 SV=1	7.75862	1	1	1	1	116	12.722	8.48	High	High	High	High	High	High	High	High		1.472	1.74	0.99	0.776	0.623	1.202	1.696	84.2	124	146.6	83.3	65.3	52.5	101.3	142.8	0.389	0	3.20562	1	1.21056	0.676129	484	0.882879
FALSE	IsMasterProtein	O75636	1	Ficolin-3 OS=Homo sapiens GN=FCN3 PE=1 SV=2	23.4114	8	117	8	1	299	32.882	6.67	High	High	High	High	High	High	High	High		0.643	0.642	0.721	0.937	0.792	0.415	0.695	136.8	88	87.9	98.7	128.2	108.4	56.8	95	6.848	0	262.318	8	1.05922	0.67787	485	0.883327
FALSE	IsMasterProtein	P20142	0	Gastricsin OS=Homo sapiens GN=PGC PE=1 SV=1	3.09278	1	1	1	1	388	42.399	4.46	High	High	High	High	High	High	High	High		0.733	0.697	0.532	0.544	0.356	0.342	0.179	182.5	133.7	127.2	97.1	99.3	65	62.5	32.7	0.585	0	0	1	2.08285	0.678058	486	0.881755
FALSE	IsMasterProtein	Q9NT99	0	Leucine-rich repeat-containing protein 4B OS=Homo sapiens GN=LRRC4B PE=2 SV=3	1.96353	1	1	1	1	713	76.386	7.23	High	High	High	High	High	High	High	High		0.8	0.991	1.184	0.776	0.74	0.428	0.389	126.8	101.5	125.7	150.2	98.4	93.9	54.2	49.3	0.072	0	0	1	1.70453	0.680444	487	0.883041
FALSE	IsMasterProtein	P12111	1	Collagen alpha-3(VI) chain OS=Homo sapiens GN=COL6A3 PE=1 SV=5	3.74567	11	18	11	1	3177	343.457	6.68	High	High	High	High	High	High	High	High		1.191	1.774	1.085	1.014	1.652	1.505	1.405	75.3	89.7	133.6	81.7	76.4	124.3	113.3	105.8	0.141	0	27.5196	11	0.905908	0.689726	488	0.893252
FALSE	IsMasterProtein	Q9NZP8	1	Complement C1r subcomponent-like protein OS=Homo sapiens GN=C1RL PE=1 SV=2	21.3552	10	56	8	1	487	53.464	7.2	High	High	High	High	High	High	High	High		0.986	0.874	0.938	0.919	0.833	0.832	0.983	108.6	107.1	94.9	101.9	99.8	90.5	90.4	106.8	3.262	0	126.384	10	1.06452	0.690865	489	0.892897
FALSE	IsMasterProtein	P11021	1	78 kDa glucose-regulated protein OS=Homo sapiens GN=HSPA5 PE=1 SV=2	22.63	11	17	10	1	654	72.288	5.16	High	High	High	High	High	High	High	High		0.912	0.86	0.871	0.853	0.753	0.799	0.745	117.8	107.4	101.2	102.5	100.5	88.7	94.1	87.7	1.075	1	36.5185	11	1.15606	0.693459	490	0.89442
FALSE	IsMasterProtein	Q76LX8	1	A disintegrin and metalloproteinase with thrombospondin motifs 13 OS=Homo sapiens GN=ADAMTS13 PE=1 SV=1	7.91871	9	17	9	1	1427	153.505	7.17	High	High	High	High	High	High	High	High		1.166	1.73	1.261	1.025	1.705	0.849	0.878	83.2	97	143.9	104.9	85.3	141.8	70.7	73.1	0.359	0	20.6937	9	1.15665	0.694229	491	0.89359
FALSE	IsMasterProtein	Q9UJJ9	1	N-acetylglucosamine-1-phosphotransferase subunit gamma OS=Homo sapiens GN=GNPTG PE=1 SV=1	6.55738	2	2	2	1	305	33.952	6.95	High	High	High	High	High	High	High	High		1.14	1.025	1.163	0.91	0.941	0.733	0.762	104.2	118.9	106.8	121.2	94.9	98.1	76.4	79.5	0.334	0	5.63821	2	1.29292	0.699374	492	0.898383
FALSE	IsMasterProtein	P13647	1	Keratin, type II cytoskeletal 5 OS=Homo sapiens GN=KRT5 PE=1 SV=3	3.55932	2	2	2	1	590	62.34	7.74	High	High	High	High	High	High	High	High		1.019	0.763	0.714	0.977	1.095	0.696	0.701	114.9	117	87.6	82.1	112.3	125.8	79.9	80.5	0.141	0	0	2	1.00778	0.699464	493	0.896675
FALSE	IsMasterProtein	P80108	1	Phosphatidylinositol-glycan-specific phospholipase D OS=Homo sapiens GN=GPLD1 PE=1 SV=3	21.6667	17	74	17	1	840	92.278	6.37	High	High	High	High	High	High	High	High		0.868	0.83	0.877	0.683	0.719	0.829	0.603	124.8	108.4	103.6	109.5	85.3	89.8	103.4	75.2	3.16	0	182.363	17	1.2618	0.699928	494	0.895455
FALSE	IsMasterProtein	Q8NBJ4	1	Golgi membrane protein 1 OS=Homo sapiens GN=GOLM1 PE=1 SV=1	8.97756	3	6	3	1	401	45.306	4.97	High	High	High	High	High	High	High	High		1.159	1.283	1.159	0.941	1.21	0.999	0.867	92.8	107.6	119.1	107.6	87.4	112.3	92.7	80.5	0.259	0	11.2094	3	1.14535	0.706414	495	0.901927
FALSE	IsMasterProtein	Q92820	1	Gamma-glutamyl hydrolase OS=Homo sapiens GN=GGH PE=1 SV=2	22.0126	6	19	6	1	318	35.941	7.11	High	High	High	High	High	High	High	High		1.299	0.959	0.958	1.255	0.885	0.913	0.771	99.5	129.3	95.4	95.3	124.9	88.1	90.8	76.7	1.976	0	43.0486	6	1.1025	0.707442	496	0.901419
FALSE	IsMasterProtein	P04004	1	Vitronectin OS=Homo sapiens GN=VTN PE=1 SV=1	27.4059	12	262	12	1	478	54.271	5.8	High	High	High	High	High	High	High	High		1.035	0.906	1.102	0.854	0.719	0.797	0.855	110.1	114	99.8	121.3	94	79.1	87.7	94.1	17.233	0	584.645	12	1.25444	0.708006	497	0.900322
FALSE	IsMasterProtein	Q03154	1	Aminoacylase-1 OS=Homo sapiens GN=ACY1 PE=1 SV=1	9.55882	4	5	4	1	408	45.856	6.18	High	High	High	High	High	High	High	High		1.616	1.225	1.281	1.014	1.546	1.015	0.786	84.4	136.4	103.3	108	85.5	130.4	85.7	66.3	0.425	0	7.09303	4	1.1745	0.708801	498	0.899522
FALSE	IsMasterProtein	P04217	1	Alpha-1B-glycoprotein OS=Homo sapiens GN=A1BG PE=1 SV=4	37.1717	13	618	13	1	495	54.22	5.86	High	High	High	High	High	High	High	High		1.405	1.195	1.229	1.211	0.993	0.86	1.325	86.8	122	103.7	106.7	105.1	86.2	74.6	115	25.827	0	1328.9	13	1.10055	0.711187	499	0.900741
FALSE	IsMasterProtein	Q5SYB0	1	FERM and PDZ domain-containing protein 1 OS=Homo sapiens GN=FRMPD1 PE=1 SV=1	0.443599	1	8	1	1	1578	173.328	5.25	High	High	High	High	High	High	High	High		0.88	1.775	1.551	1.369	2.36	1.123	1.446	69.5	61.2	123.4	107.8	95.2	164.1	78.1	100.5	0.051	0	14.1413	1	0.826444	0.713933	500	0.902411
FALSE	IsMasterProtein	P08185	1	Corticosteroid-binding globulin OS=Homo sapiens GN=SERPINA6 PE=1 SV=1	22.963	8	99	8	1	405	45.112	6.04	High	High	High	High	High	High	High	High		1.232	1.028	0.993	1.21	1.002	1.04	1.096	93	114.6	95.6	92.4	112.5	93.2	96.7	102	11.743	0	188.822	8	0.978239	0.718612	501	0.906513
FALSE	IsMasterProtein	Q6UX71	1	Plexin domain-containing protein 2 OS=Homo sapiens GN=PLXDC2 PE=1 SV=1	3.78072	2	9	2	1	529	59.546	6.46	High	High	High	High	High	High	High	High		1.106	1.424	1.096	1.095	1.56	1.058	1.157	84.2	93.2	120	92.3	92.3	131.4	89.1	97.4	0.259	0	18.8442	2	0.950024	0.719511	502	0.905839
FALSE	IsMasterProtein	P10451	1	Osteopontin OS=Homo sapiens GN=SPP1 PE=1 SV=1	2.86624	1	2	1	1	314	35.401	4.58	High	High	High	High	High	High	High	High		0.759	1.823	1.262	1.089	2.365	1.245	1.459	72.7	55.2	132.6	91.8	79.2	172	90.6	106.1	0.212	0	1.66682	1	0.786559	0.723769	503	0.909388
FALSE	IsMasterProtein	P50552	1	Vasodilator-stimulated phosphoprotein OS=Homo sapiens GN=VASP PE=1 SV=3	3.15789	1	1	1	1	380	39.805	8.94	High	High	High	High	High	High	High	High		1.119	0.949	0.939	0.972	0.879	0.919	0.732	106.6	119.2	101.1	100	103.6	93.7	97.9	78	0.136	0	0	1	1.14389	0.725697	504	0.910001
FALSE	IsMasterProtein	P15169	1	Carboxypeptidase N catalytic chain OS=Homo sapiens GN=CPN1 PE=1 SV=1	22.4891	9	42	9	1	458	52.253	7.34	High	High	High	High	High	High	High	High		1.013	0.865	0.879	0.802	0.707	0.797	0.858	115.6	117.1	100	101.6	92.7	81.7	92.1	99.2	2.631	0	92.8772	9	1.18759	0.725846	505	0.908385
FALSE	IsMasterProtein	P05067	1	Amyloid beta A4 protein OS=Homo sapiens GN=APP PE=1 SV=3	1.16883	1	4	1	1	770	86.888	4.82	High	High	High	High	High	High	High	High		1.134	0.814	0.813	1.041	0.906	0.633	1.045	108.3	122.8	88.2	88.1	112.7	98.2	68.6	113.2	0.055	0	2.79418	1	1.03743	0.734377	506	0.917246
FALSE	IsMasterProtein	Q9Y4B5	1	Protein SOGA2 OS=Homo sapiens GN=SOGA2 PE=1 SV=5	0.472441	1	1	1	1	1905	209.397	6.43	High	High	High	High	High	High	High	High		0.786	0.865	2.236	1.609	0.464	0.46	0.628	99.4	78.1	86	222.2	159.9	46.2	45.7	62.5	0.019	0	0	1	1.54534	0.735192	507	0.916453
FALSE	IsMasterProtein	P07384	1	Calpain-1 catalytic subunit OS=Homo sapiens GN=CAPN1 PE=1 SV=1	1.68067	1	1	1	1	714	81.838	5.67	High	High	High	High	High	High	High	High		1.947	2.436	2.013	0.528	2.224	0.916	0.864	67.1	130.6	163.4	135	35.4	149.2	61.4	58	0.056	0	2.0896	1	1.63191	0.738126	508	0.918298
FALSE	IsMasterProtein	P03950	1	Angiogenin OS=Homo sapiens GN=ANG PE=1 SV=1	33.3333	5	29	5	1	147	16.539	9.64	High	High	High	High	High	High	High	High		1.089	0.845	0.876	0.977	0.812	0.83	0.981	108	117.6	91.2	94.6	105.5	87.6	89.6	105.9	2.511	0	87.5688	5	1.05867	0.738818	509	0.917354
FALSE	IsMasterProtein	P27487	1	Dipeptidyl peptidase 4 OS=Homo sapiens GN=DPP4 PE=1 SV=2	5.22193	4	4	4	1	766	88.222	6.04	High	High	High	High	High	High	High	High		1.479	1.231	1.042	1.053	1.404	0.815	0.858	90.1	133.2	110.9	93.8	94.8	126.5	73.4	77.3	0.227	0	2.06075	4	1.15054	0.742311	510	0.919883
FALSE	IsMasterProtein	Q9Y6R7	1	IgGFc-binding protein OS=Homo sapiens GN=FCGBP PE=1 SV=3	11.6559	36	136	36	1	5405	571.639	5.34	High	High	High	High	High	High	High	High		0.862	1.687	1.27	1.589	1.85	1.185	1.317	74.3	64.1	125.4	94.4	118.2	137.5	88.1	97.9	0.788	0	277.757	36	0.810958	0.742719	511	0.918588
FALSE	IsMasterProtein	P05109	1	Protein S100-A8 OS=Homo sapiens GN=S100A8 PE=1 SV=1	55.914	6	23	6	1	93	10.828	7.03	High	High	High	High	High	High	High	High		1.667	1.784	1.25	1.323	0.737	0.935	1.341	79.7	132.8	142.2	99.6	105.5	58.8	74.5	106.9	12.335	0	35.0956	6	1.31415	0.747257	512	0.922396
FALSE	IsMasterProtein	Q13228	1	Selenium-binding protein 1 OS=Homo sapiens GN=SELENBP1 PE=1 SV=2	4.23729	2	3	2	1	472	52.358	6.37	High	High	High	High	High	High	High	High		1.127	1.05	0.854	0.66	0.854	0.763	0.658	114.8	129.4	120.6	98	75.8	98.1	87.7	75.5	0.25	0	4.46447	2	1.37289	0.749029	513	0.922781
FALSE	IsMasterProtein	P0C0L5	1	Complement C4-B OS=Homo sapiens GN=C4B PE=1 SV=2	45.2408	78	1901	4	1	1744	192.631	7.27	High	High	High	High	High	High	High	High		1.022	0.822	1.336	1.039	0.75	1.378	1.158	94.1	96.2	77.3	125.7	97.7	70.6	129.6	108.9	85.725	0	4186.66	78	0.966814	0.749451	514	0.921504
FALSE	IsMasterProtein	Q06830	1	Peroxiredoxin-1 OS=Homo sapiens GN=PRDX1 PE=1 SV=1	10.0503	2	8	1	1	199	22.096	8.13	High	High	High	High	High	High	High	High		1.607	1.439	1.027	0.825	0.909	0.675	1.258	91.5	147.1	131.7	94	75.5	83.2	61.8	115.2	0.638	0	18.2892	2	1.38308	0.749868	515	0.920227
FALSE	IsMasterProtein	P24043	1	Laminin subunit alpha-2 OS=Homo sapiens GN=LAMA2 PE=1 SV=4	0.352338	1	1	1	1	3122	343.684	6.4	High	High	High	High	High	High	High	High		1.5	1.287	1.191	1.579	1.227	1.82	1.399	72.7	109	93.6	86.6	114.8	89.2	132.3	101.7	0.012	0	2.12312	1	0.826256	0.749989	516	0.918591
FALSE	IsMasterProtein	O95236	0	Apolipoprotein L3 OS=Homo sapiens GN=APOL3 PE=2 SV=3	3.73134	2	2	1	1	402	44.251	8.16	High	High	High	High	High	High	High	High		0.606	0.869	1.272	1.488	0.972	0.873	0.703	102.8	62.3	89.3	130.7	153	99.9	89.7	72.3	0.233	0	2.11729	2	0.928175	0.750195	517	0.917066
FALSE	IsMasterProtein	P06331	1	Ig heavy chain V-II region ARH-77 OS=Homo sapiens PE=4 SV=1	6.16438	1	2	1	1	146	16.218	8.28	High	High	High	High	High	High	High	High		0.67	0.893	0.726	0.503	0.588	0.861	0.858	131.1	87.9	117.1	95.2	66	77.1	113	112.5	0.585	0	0	1	1.1701	0.752845	518	0.918528
FALSE	IsMasterProtein	O43866	1	CD5 antigen-like OS=Homo sapiens GN=CD5L PE=1 SV=1	47.8386	14	88	14	1	347	38.063	5.47	High	High	High	High	High	High	High	High		0.767	1.811	1.081	0.81	1.526	0.697	1.109	90.9	69.7	164.6	98.3	73.7	138.7	63.4	100.8	9	0	174.295	14	1.12454	0.752999	519	0.916946
FALSE	IsMasterProtein	Q16853	1	Membrane primary amine oxidase OS=Homo sapiens GN=AOC3 PE=1 SV=3	7.8637	6	16	6	1	763	84.568	6.52	High	High	High	High	High	High	High	High		0.965	1.467	1.062	0.943	1.271	0.837	0.924	94.5	91.2	138.5	100.4	89.1	120	79	87.3	0.438	0	14.1334	6	1.13106	0.753654	520	0.915979
FALSE	IsMasterProtein	Q9HCN6	1	Platelet glycoprotein VI OS=Homo sapiens GN=GP6 PE=1 SV=4	3.24484	1	2	1	1	339	36.843	9.2	High	High	High	High	High	High	High	High		0.739	0.747	0.841	0.712	0.674	0.897	0.716	126.5	93.4	94.5	106.4	90	85.2	113.4	90.6	0.334	0	1.65364	1	1.1097	0.754914	521	0.915749
FALSE	IsMasterProtein	Q96FW1	0	Ubiquitin thioesterase OTUB1 OS=Homo sapiens GN=OTUB1 PE=1 SV=2	5.53506	1	1	1	1	271	31.264	4.94	High	High	High	High	High	High	High	High		0.792	0.437	0.351	0.735	0.901	0.741	0.317	151.7	120.1	66.3	53.3	111.5	136.7	112.4	48.1	0.166	0	0	1	0.957671	0.755136	522	0.914265
FALSE	IsMasterProtein	P04207	0	Ig kappa chain V-III region CLL OS=Homo sapiens PE=1 SV=2	6.97674	1	2	1	1	129	14.266	8.51	High	High	High	High	High	High	High	High		1.795	1.973	1.061	0.325	0.855	0.904	1.784	82.5	148.1	162.7	87.5	26.8	70.6	74.6	147.2	0.389	0	4.37486	1	1.50627	0.758965	523	0.917143
FALSE	IsMasterProtein	P43121	1	Cell surface glycoprotein MUC18 OS=Homo sapiens GN=MCAM PE=1 SV=2	8.97833	5	9	5	1	646	71.563	5.76	High	High	High	High	High	High	High	High		0.934	1.345	1.055	1.034	1.367	1.096	1.089	89.7	83.7	120.6	94.6	92.7	122.6	98.3	97.7	0.365	0	22.0576	5	0.944809	0.760289	524	0.916989
FALSE	IsMasterProtein	P00338	1	L-lactate dehydrogenase A chain OS=Homo sapiens GN=LDHA PE=1 SV=2	18.0723	6	10	5	1	332	36.665	8.27	High	High	High	High	High	High	High	High		1.297	1.021	0.907	0.796	1.102	0.903	0.817	102	132.3	104.1	92.5	81.2	112.4	92.1	83.3	0.905	1	24.9021	6	1.16775	0.767677	525	0.924137
FALSE	IsMasterProtein	P18669	1	Phosphoglycerate mutase 1 OS=Homo sapiens GN=PGAM1 PE=1 SV=2	3.93701	1	2	1	1	254	28.786	7.18	High	High	High	High	High	High	High	High		1.951	1.033	1.189	1.103	1.663	0.834	0.928	82.5	160.9	85.2	98	91	137.1	68.8	76.5	0.166	0	0	1	1.14247	0.768621	526	0.923514
FALSE	IsMasterProtein	Q8IWV2	0	Contactin-4 OS=Homo sapiens GN=CNTN4 PE=1 SV=1	0.974659	1	1	1	1	1026	113.383	7.47	High	High	High	High	High	High	High	High		1.027	0.762	0.699	0.195	0.432	0.682	0.431	153.1	157.2	116.6	107.1	29.8	66.1	104.4	65.9	0.043	0	2.11425	1	2.00601	0.77015	527	0.923596
FALSE	IsMasterProtein	P02647	1	Apolipoprotein A-I OS=Homo sapiens GN=APOA1 PE=1 SV=1	38.2022	11	29	11	1	267	30.759	5.76	High	High	High	High	High	High	High	High		1.521	0.81	0.811	0.777	0.68	1.304	1.51	95.1	144.6	77.1	77.2	73.9	64.7	124	143.6	3.642	0	63.1327	11	0.969966	0.770971	528	0.922829
FALSE	IsMasterProtein	Q08830	1	Fibrinogen-like protein 1 OS=Homo sapiens GN=FGL1 PE=1 SV=3	4.48718	1	1	1	1	312	36.357	5.87	High	High	High	High	High	Not Found	High	High		2.729	0.925	0.551	0.929	0.01	2.598	0.466	87	237.4	80.5	47.9	80.8		226	40.5	0.136	0	0	1	0.977829	0.771078	529	0.921213
FALSE	IsMasterProtein	Q6UY14	1	ADAMTS-like protein 4 OS=Homo sapiens GN=ADAMTSL4 PE=1 SV=2	8.19367	7	13	7	1	1074	116.471	8.34	High	High	High	High	High	High	High	High		1.16	1.446	1.177	1.05	1.578	1.34	1.222	80.2	93	116	94.4	84.2	126.6	107.4	98	0.413	0	12.6126	7	0.921672	0.772746	530	0.921463
FALSE	IsMasterProtein	Q86UD1	1	Out at first protein homolog OS=Homo sapiens GN=OAF PE=2 SV=1	15.0183	4	9	4	1	273	30.669	6.84	High	High	High	High	High	High	High	High		0.991	0.769	0.703	0.62	0.696	1.018	0.664	123.8	122.7	95.2	87.1	76.7	86.2	126	82.3	1.683	0	16.423	4	1.15517	0.778277	531	0.92631
FALSE	IsMasterProtein	Q3LXA3	1	Bifunctional ATP-dependent dihydroxyacetone kinase/FAD-AMP lyase (cyclizing) OS=Homo sapiens GN=DAK PE=1 SV=2	4	2	2	2	1	575	58.91	7.49	High	High	High	High	High	High	High	High		1.588	1.209	0.841	0.377	0.907	0.921	0.545	108.3	172	130.9	91.1	40.8	98.2	99.8	59	0.15	0	0	2	1.6867	0.778441	532	0.924764
FALSE	IsMasterProtein	Q9BU40	0	Chordin-like protein 1 OS=Homo sapiens GN=CHRDL1 PE=1 SV=1	3.33333	1	2	1	1	450	51.134	8.13	High	High	High	High	High	High	High	High		1.367	2.479	1.45	0.417	1.288	2.226	1.618	67.5	92.3	167.4	97.9	28.2	87	150.3	109.3	0.202	0	0	1	1.1342	0.782895	533	0.928311
FALSE	IsMasterProtein	Q8WWZ8	1	Oncoprotein-induced transcript 3 protein OS=Homo sapiens GN=OIT3 PE=1 SV=2	5.3211	3	5	3	1	545	59.983	5.58	High	High	High	High	High	High	High	High		1.096	1.036	0.889	1.126	1.067	1.132	0.911	96.9	106.2	100.3	86.2	109.1	103.4	109.7	88.3	0.374	0	10.0335	3	0.949086	0.78543	534	0.929572
FALSE	IsMasterProtein	P02790	1	Hemopexin OS=Homo sapiens GN=HPX PE=1 SV=2	51.0823	24	1321	24	1	462	51.643	7.02	High	High	High	High	High	High	High	High		0.653	0.579	0.725	0.717	0.381	0.687	0.655	148.2	96.8	85.8	107.5	106.3	56.4	101.9	97.1	263.897	0	2695.03	24	1.21178	0.787594	535	0.930391
FALSE	IsMasterProtein	P22891	1	Vitamin K-dependent protein Z OS=Homo sapiens GN=PROZ PE=1 SV=2	30	10	32	10	1	400	44.715	5.97	High	High	High	High	High	High	High	High		0.821	0.632	0.747	0.716	0.753	0.443	0.877	133.6	109.6	84.4	99.7	95.7	100.6	59.2	117.2	2.981	0	62.9652	10	1.1465	0.787601	536	0.928664
FALSE	IsMasterProtein	Q92859	1	Neogenin OS=Homo sapiens GN=NEO1 PE=1 SV=2	1.98494	3	8	3	1	1461	159.917	6.54	High	High	High	High	High	High	High	High		1.243	2.092	1.383	1.199	2.278	1.328	1.048	69.1	85.9	144.6	95.6	82.9	157.5	91.8	72.5	0.143	0	8.19943	3	0.976526	0.789098	537	0.928697
FALSE	IsMasterProtein	O75882	1	Attractin OS=Homo sapiens GN=ATRN PE=1 SV=2	20.154	25	143	25	1	1429	158.432	7.31	High	High	High	High	High	High	High	High		0.801	1.134	0.969	0.99	1.192	0.94	0.962	100.2	80.2	113.6	97	99.1	119.4	94.1	96.4	2.909	0	278.212	25	0.95599	0.789617	538	0.927579
FALSE	IsMasterProtein	P35590	1	Tyrosine-protein kinase receptor Tie-1 OS=Homo sapiens GN=TIE1 PE=1 SV=1	3.60281	3	3	3	1	1138	125.01	7.03	High	High	High	High	High	High	High	High		0.947	1.104	0.855	0.795	1.058	0.825	0.821	108	102.3	119.3	92.4	85.9	114.3	89.1	88.7	0.114	0	6.61917	3	1.1164	0.790113	539	0.92644
FALSE	IsMasterProtein	P11142	1	Heat shock cognate 71 kDa protein OS=Homo sapiens GN=HSPA8 PE=1 SV=1	10.9907	6	8	4	1	646	70.854	5.52	High	High	High	High	High	High	High	High		1.095	0.903	0.89	0.778	0.686	0.871	0.722	115.2	126.1	104	102.5	89.6	79	100.4	83.2	0.512	1	12.9335	6	1.27144	0.790793	540	0.925521
FALSE	IsMasterProtein	P08709	1	Coagulation factor VII OS=Homo sapiens GN=F7 PE=1 SV=1	12.0172	3	4	3	1	466	51.56	7.23	High	High	High	High	High	High	High	High		1.113	0.498	0.544	0.645	0.21	0.843	0.626	146	162.5	72.7	79.4	94.2	30.7	123.1	91.4	0.407	0	12.4031	3	1.3571	0.794793	541	0.928483
FALSE	IsMasterProtein	Q02487	0	Desmocollin-2 OS=Homo sapiens GN=DSC2 PE=1 SV=1	1.55383	1	1	1	1	901	99.899	5.34	High	High	High	High	High	High	High	High		0.469	0.54	0.727	0.634	0.647	1.064	0.704	138.3	64.8	74.6	100.5	87.6	89.5	147.1	97.4	0.047	0	2.38963	1	0.897059	0.805415	542	0.939156
FALSE	IsMasterProtein	P07358	1	Complement component C8 beta chain OS=Homo sapiens GN=C8B PE=1 SV=3	32.8257	18	91	18	1	591	67.003	8.13	High	High	High	High	High	High	High	High		1.067	0.938	1.003	0.946	0.995	0.887	0.927	103.1	110	96.7	103.4	97.5	102.6	91.4	95.5	9.771	0	185.89	18	1.0677	0.805555	543	0.937588
FALSE	IsMasterProtein	B9A064	1	Immunoglobulin lambda-like polypeptide 5 OS=Homo sapiens GN=IGLL5 PE=2 SV=2	35.0467	6	24	3	1	214	23.049	8.84	High	High	High	High	High	High	High	High		1.728	1.83	1.553	1.152	1.149	1.498	1.815	68.2	117.9	124.8	106	78.6	78.4	102.2	123.8	9	3	49.5418	6	1.08851	0.814448	544	0.946197
FALSE	IsMasterProtein	Q9BWP8	1	Collectin-11 OS=Homo sapiens GN=COLEC11 PE=1 SV=1	10.3321	3	11	3	1	271	28.647	5.41	High	High	High	High	High	High	High	High		1.042	2.408	1.448	1.008	2.447	1.166	0.749	71	74	171	102.8	71.5	173.7	82.8	53.2	0.778	0	10.8196	3	1.09864	0.818371	545	0.94901
FALSE	IsMasterProtein	Q99650	1	Oncostatin-M-specific receptor subunit beta OS=Homo sapiens GN=OSMR PE=1 SV=1	0.81716	1	2	1	1	979	110.438	5.82	High	High	High	High	High	High	High	High		1.02	0.853	0.748	0.643	0.812	0.894	0.705	119.9	122.2	102.2	89.7	77.1	97.3	107.1	84.5	0.044	0	2.04009	1	1.18579	0.819048	546	0.948055
FALSE	IsMasterProtein	P15151	1	Poliovirus receptor OS=Homo sapiens GN=PVR PE=1 SV=2	8.63309	4	7	4	1	417	45.274	6.52	High	High	High	High	High	High	High	High		1.349	1.484	1.143	0.906	1.394	0.875	1.198	85.6	115.5	127	97.8	77.5	119.3	74.9	102.5	1.154	0	13.8867	4	1.13816	0.820135	547	0.947578
FALSE	IsMasterProtein	P26038	1	Moesin OS=Homo sapiens GN=MSN PE=1 SV=3	7.62565	5	9	5	1	577	67.778	6.4	High	High	High	High	High	High	High	High		1.223	0.88	0.834	0.719	1.036	0.592	0.644	115.5	141.2	101.7	96.3	83	119.7	68.4	74.3	0.401	0	6.48964	5	1.31644	0.825482	548	0.952016
FALSE	IsMasterProtein	P07357	1	Complement component C8 alpha chain OS=Homo sapiens GN=C8A PE=1 SV=2	32.363	16	123	16	1	584	65.121	6.47	High	High	High	High	High	High	High	High		1.018	0.958	1.062	1.062	1.115	1.062	1.024	96.4	98.1	92.4	102.3	102.4	107.4	102.3	98.7	11.496	0	288.469	16	0.94742	0.826761	549	0.951754
FALSE	IsMasterProtein	P04070	1	Vitamin K-dependent protein C OS=Homo sapiens GN=PROC PE=1 SV=1	11.4967	6	27	6	1	461	52.037	6.28	High	High	High	High	High	High	High	High		0.805	0.789	1.093	0.864	0.616	0.899	0.729	117.7	94.7	92.9	128.7	101.8	72.5	105.8	85.8	1.61	0	59.815	6	1.18612	0.826866	550	0.950144
FALSE	IsMasterProtein	P34096	1	Ribonuclease 4 OS=Homo sapiens GN=RNASE4 PE=1 SV=3	46.9388	6	16	6	1	147	16.829	9.03	High	High	High	High	High	High	High	High		1.366	1.224	1.048	0.933	1.206	1.392	1.256	84.9	116	103.9	88.9	79.2	102.4	118.1	106.6	5.31	0	34.8244	6	0.968988	0.831764	551	0.954038
FALSE	IsMasterProtein	Q15113	1	Procollagen C-endopeptidase enhancer 1 OS=Homo sapiens GN=PCOLCE PE=1 SV=2	17.8174	6	13	6	1	449	47.942	7.43	High	High	High	High	High	High	High	High		0.834	0.895	0.824	0.764	0.751	0.938	0.749	118.4	98.8	106	97.6	90.5	88.9	111.1	88.7	0.905	0	36.5353	6	1.1097	0.833491	552	0.954287
FALSE	IsMasterProtein	P01766	1	Ig heavy chain V-III region BRO OS=Homo sapiens PE=1 SV=1	25	2	7	1	1	120	13.218	6.57	High	High	High	High	High	High	High	High		1.724	1.748	1.473	0.692	0.778	1.168	1.553	78.9	136.1	137.9	116.2	54.6	61.4	92.2	122.6	2.162	1	17.0922	2	1.41808	0.835262	553	0.954585
FALSE	IsMasterProtein	P01623	1	Ig kappa chain V-III region WOL OS=Homo sapiens PE=1 SV=1	31.1927	3	15	3	1	109	11.739	8.91	High	High	High	High	High	High	High	High		1.734	2.132	1.297	0.608	1.578	1.149	1.915	70.1	121.5	149.5	90.9	42.6	110.6	80.6	134.2	3.217	0	35.4793	3	1.17391	0.83785	554	0.955814
FALSE	IsMasterProtein	P01033	1	Metalloproteinase inhibitor 1 OS=Homo sapiens GN=TIMP1 PE=1 SV=1	26.57	5	11	5	1	207	23.156	8.1	High	High	High	High	High	High	High	High		1.131	1.262	1.055	0.958	1.042	1.063	1.199	91.9	103.9	115.9	96.9	88	95.7	97.7	110.1	3.329	0	22.9752	5	1.04368	0.839151	555	0.955574
FALSE	IsMasterProtein	Q9NPY3	1	Complement component C1q receptor OS=Homo sapiens GN=CD93 PE=1 SV=3	1.68712	1	2	1	1	652	68.515	5.44	High	High	High	High	High	High	High	High		0.827	1.767	1.241	1.557	1.936	1.832	0.902	72.3	59.8	127.8	89.7	112.6	140	132.5	65.3	0.083	0	1.64309	1	0.776199	0.840119	556	0.954956
FALSE	IsMasterProtein	Q99435	0	Protein kinase C-binding protein NELL2 OS=Homo sapiens GN=NELL2 PE=1 SV=1	1.10294	1	1	1	1	816	91.284	5.73	High	High	High	High	High	High	High	High		1.136	2.975	1.703	1.023	2.584	1.023	0.944	64.6	73.4	192.1	110	66.1	166.9	66.1	60.9	0.056	0	2.11396	1	1.2225	0.842465	557	0.955903
FALSE	IsMasterProtein	P07942	0	Laminin subunit beta-1 OS=Homo sapiens GN=LAMB1 PE=1 SV=2	2.29563	3	4	3	1	1786	197.909	4.94	High	High	High	High	High	High	High	High		0.843	0.916	0.859	0.709	0.769	0.899	0.811	117.5	99.1	107.7	101	83.3	90.4	105.7	95.3	0.072	0	10.2115	3	1.13504	0.843496	558	0.955358
FALSE	IsMasterProtein	O14498	0	Immunoglobulin superfamily containing leucine-rich repeat protein OS=Homo sapiens GN=ISLR PE=1 SV=1	5.60748	2	2	2	1	428	45.968	5.15	High	High	High	High	High	High	High	High		0.664	1.26	0.972	0.843	1.388	1.111	0.79	99.7	66.2	125.6	96.8	84	138.3	110.7	78.8	0.311	0	0	2	0.942933	0.849151	559	0.960042
FALSE	IsMasterProtein	P01715	1	Ig lambda chain V-IV region Bau OS=Homo sapiens PE=1 SV=1	7.54717	1	4	1	1	106	11.298	5.24	High	High	High	High	High	High	High	High		2.035	2.228	1.564	1.258	1.513	2.384	1.84	57.9	117.8	128.9	90.5	72.8	87.6	138	106.5	0.778	0	11.553	1	0.975796	0.850173	560	0.959481
FALSE	IsMasterProtein	Q96GX5	1	Serine/threonine-protein kinase greatwall OS=Homo sapiens GN=MASTL PE=1 SV=1	1.13766	1	2	1	1	879	97.257	5.99	High	High	High	High	High	High	High	High		0.679	0.951	1.547	1.915	1.102	1.11	1.075	85.3	57.9	81.1	132	163.3	94	94.7	91.7	0.048	0	0	1	0.80302	0.850743	561	0.958413
FALSE	IsMasterProtein	P0DJD7	1	Pepsin A-4 OS=Homo sapiens GN=PGA4 PE=1 SV=1	4.89691	2	4	2	1	388	41.951	4.34	High	High	High	High	High	High	High	High		0.655	0.603	0.614	0.684	0.5	0.821	0.88	139	91	83.8	85.4	95	69.5	114.1	122.2	2.162	0	7.62861	2	0.996008	0.853079	562	0.959335
FALSE	IsMasterProtein	Q86U17	1	Serpin A11 OS=Homo sapiens GN=SERPINA11 PE=2 SV=2	13.5071	6	11	6	1	422	46.959	7.68	High	High	High	High	High	High	High	High		1.097	1.129	1.087	1.114	1.01	1.033	1.01	94.3	103.5	106.5	102.5	105.1	95.3	97.5	95.3	1.336	0	19.459	6	1.03459	0.85437	563	0.95908
FALSE	IsMasterProtein	P01019	1	Angiotensinogen OS=Homo sapiens GN=AGT PE=1 SV=1	27.8351	12	111	12	1	485	53.121	6.32	High	High	High	High	High	High	High	High		0.88	0.804	0.972	0.993	0.826	1.059	1.003	106.2	93.4	85.3	103.2	105.4	87.6	112.4	106.4	12.689	0	219.454	12	0.942448	0.855769	564	0.958947
FALSE	IsMasterProtein	P08174	0	Complement decay-accelerating factor OS=Homo sapiens GN=CD55 PE=1 SV=4	4.98688	1	1	1	1	381	41.374	7.59	High	High	High	High	High	High	High	High		1.489	1.131	0.693	0.682	0.446	1.135	0.904	106.9	159.3	120.9	74.1	73	47.7	121.3	96.7	0.096	0	0	1	1.36168	0.859063	565	0.960934
FALSE	IsMasterProtein	P09172	1	Dopamine beta-hydroxylase OS=Homo sapiens GN=DBH PE=1 SV=3	26.4182	13	29	13	1	617	69.021	6.42	High	High	High	High	High	High	High	High		1.747	1.225	1.174	0.908	1.503	0.86	0.675	88	153.7	107.8	103.3	79.9	132.3	75.7	59.4	2.054	0	71.3155	13	1.30377	0.861166	566	0.961585
FALSE	IsMasterProtein	Q05315	1	Galectin-10 OS=Homo sapiens GN=CLC PE=1 SV=3	4.92958	1	1	1	1	142	16.442	7.37	High	High	High	High	High	High	High	High		2.677	4.013	1.893	1.331	1.335	1.464	4.225	44.6	119.4	179	84.4	59.4	59.6	65.3	188.5	0.212	0	0	1	1.14646	0.861178	567	0.959902
FALSE	IsMasterProtein	P12830	1	Cadherin-1 OS=Homo sapiens GN=CDH1 PE=1 SV=3	7.02948	4	9	4	1	882	97.396	4.73	High	High	High	High	High	High	High	High		0.928	0.773	0.824	0.71	0.836	0.988	0.838	116	107.6	89.6	95.6	82.4	97	114.7	97.2	0.438	0	29.2857	4	1.04472	0.863142	568	0.960397
FALSE	IsMasterProtein	P48745	0	Protein NOV homolog OS=Homo sapiens GN=NOV PE=1 SV=1	3.92157	1	1	1	1	357	39.135	7.72	High	High	High	High	High	High	High	High		1.208	0.804	0.686	0.636	0.946	1.08	0.71	113.1	136.7	91	77.6	72	107	122.2	80.4	0.11	0	2.13892	1	1.09644	0.863479	569	0.959084
FALSE	IsMasterProtein	P23141	1	Liver carboxylesterase 1 OS=Homo sapiens GN=CES1 PE=1 SV=2	11.6402	5	7	5	1	567	62.481	6.6	High	High	High	High	High	High	High	High		2.007	1.69	1.327	1.023	1.45	1.942	1.699	65.9	132.3	111.4	87.5	67.4	95.5	128	112	0.417	0	12.4077	5	0.985604	0.864053	570	0.958038
FALSE	IsMasterProtein	P13671	1	Complement component C6 OS=Homo sapiens GN=C6 PE=1 SV=3	32.1199	30	242	30	1	934	104.718	6.76	High	High	High	High	High	High	High	High		1.082	1.02	1.166	1.099	0.943	0.987	0.98	96.7	104.5	98.6	112.7	106.2	91.2	95.4	94.8	12.335	0	585.086	30	1.06424	0.865718	571	0.958203
FALSE	IsMasterProtein	P19823	1	Inter-alpha-trypsin inhibitor heavy chain H2 OS=Homo sapiens GN=ITIH2 PE=1 SV=2	28.8584	28	531	28	1	946	106.397	6.86	High	High	High	High	High	High	High	High		0.944	0.921	1.117	1.133	0.955	0.935	1.085	98.9	93.3	91	110.4	112.1	94.5	92.5	107.3	11.743	0	1112.07	28	0.968504	0.87076	572	0.962098
FALSE	IsMasterProtein	P07738	0	Bisphosphoglycerate mutase OS=Homo sapiens GN=BPGM PE=1 SV=2	4.2471	1	1	1	1	259	29.987	6.54	High	High	High	High	High	High	High	High		0.81	0.733	0.859	0.528	0.487	0.717	0.535	141.2	114.3	103.4	121.3	74.5	68.7	101.2	75.5	0.166	0	1.82368	1	1.50109	0.87941	573	0.96996
FALSE	IsMasterProtein	P98160	1	Basement membrane-specific heparan sulfate proteoglycan core protein OS=Homo sapiens GN=HSPG2 PE=1 SV=4	4.28148	15	30	15	1	4391	468.532	6.51	High	High	High	High	High	High	High	High		0.947	1.183	0.867	0.959	1.209	1.224	0.963	95.8	90.7	113.3	83	91.9	115.8	117.2	92.3	0.203	0	51.3472	15	0.917546	0.883199	574	0.972442
FALSE	IsMasterProtein	O00187	1	Mannan-binding lectin serine protease 2 OS=Homo sapiens GN=MASP2 PE=1 SV=4	16.1808	9	40	9	1	686	75.654	5.63	High	High	High	High	High	High	High	High		0.862	0.781	0.838	0.809	0.724	0.934	0.714	120.1	103.6	93.8	100.7	97.1	86.9	112.1	85.7	1.683	0	101.268	9	1.09534	0.883846	575	0.971462
FALSE	IsMasterProtein	P00747	1	Plasminogen OS=Homo sapiens GN=PLG PE=1 SV=2	57.037	45	877	45	1	810	90.51	7.24	High	High	High	High	High	High	High	High		0.774	0.806	0.901	0.95	0.753	0.751	0.819	118.5	91.7	95.5	106.7	112.5	89.2	89	97	166.683	0	2069.66	45	1.06371	0.884757	576	0.970775
FALSE	IsMasterProtein	P09486	1	SPARC OS=Homo sapiens GN=SPARC PE=1 SV=1	11.8812	4	9	4	1	303	34.61	4.84	High	High	High	High	High	High	High	High		0.8	0.962	1.01	0.977	0.879	0.895	0.761	109.8	87.9	105.7	110.9	107.3	96.5	98.3	83.6	1.154	0	25.5061	4	1.07415	0.886048	577	0.970507
FALSE	IsMasterProtein	P04156	0	Major prion protein OS=Homo sapiens GN=PRNP PE=1 SV=1	4.74308	1	1	1	1	253	27.643	9	High	High	High	High	High	High	High	High		0.695	0.814	0.547	0.554	0.436	0.832	0.498	148.8	103.5	121.1	81.3	82.4	64.8	123.9	74.1	0.259	0	0	1	1.31721	0.886341	578	0.969148
FALSE	IsMasterProtein	P07148	0	Fatty acid-binding protein, liver OS=Homo sapiens GN=FABP1 PE=1 SV=1	6.29921	1	4	1	1	127	14.199	7.18	High	High	High	High	High	High	High	High		1.19	0.978	0.992	1.104	1.165	1.041	0.909	95.5	113.6	93.4	94.7	105.4	111.2	99.4	86.8	0.292	0	0	1	0.986097	0.889465	579	0.970884
FALSE	IsMasterProtein	P52209	1	6-phosphogluconate dehydrogenase, decarboxylating OS=Homo sapiens GN=PGD PE=1 SV=3	3.51967	1	2	1	1	483	53.106	7.23	High	High	High	High	High	High	High	High		1.551	1.092	0.856	0.94	1.346	1.03	0.678	94.2	146.1	102.9	80.7	88.6	126.8	97	63.9	0.08	0	0	1	1.12649	0.891468	580	0.971393
FALSE	IsMasterProtein	P06276	1	Cholinesterase OS=Homo sapiens GN=BCHE PE=1 SV=1	11.4618	7	29	7	1	602	68.374	7.42	High	High	High	High	High	High	High	High		0.671	0.54	0.59	0.953	0.61	0.413	0.595	148.9	99.9	80.4	87.9	141.9	90.9	61.5	88.7	1.31	0	50.0424	7	1.08903	0.892249	581	0.97057
FALSE	IsMasterProtein	P02768	1	Serum albumin OS=Homo sapiens GN=ALB PE=1 SV=2	66.8309	45	603	45	1	609	69.321	6.28	High	High	High	High	High	High	High	High		4.844	1.245	1.83	0.831	0.886	3.049	4.125	44.9	217.6	55.9	82.2	37.3	39.8	136.9	185.3	333.048	0	1314.89	45	1.00326	0.89434	582	0.971174
FALSE	IsMasterProtein	Q14697	0	Neutral alpha-glucosidase AB OS=Homo sapiens GN=GANAB PE=1 SV=3	0.741525	1	1	1	1	944	106.807	6.14	High	High	High	High	High	High	High	High		3.378	2.413	2.433	2.489	3.357	2.2	1.17	43.4	146.5	104.7	105.6	108	145.6	95.5	50.7	0.043	0	0	1	1.001	0.895196	583	0.970436
FALSE	IsMasterProtein	P08253	1	72 kDa type IV collagenase OS=Homo sapiens GN=MMP2 PE=1 SV=2	11.9697	6	12	6	1	660	73.835	5.47	High	High	High	High	High	High	High	High		0.926	1.397	1.173	0.815	1.111	1.365	1.165	89.4	82.7	124.8	104.8	72.9	99.3	122	104.2	0.496	0	11.1322	6	1.00828	0.895972	584	0.969614
FALSE	IsMasterProtein	Q9HCU0	0	Endosialin OS=Homo sapiens GN=CD248 PE=1 SV=1	1.98151	2	2	2	1	757	80.807	5.35	High	High	High	High	High	High	High	High		1.034	1.94	1.313	1.3	2.293	1.291	1.554	68.2	70.5	132.4	89.6	88.7	156.5	88.1	106	0.145	0	0	2	0.821079	0.898918	585	0.971139
FALSE	IsMasterProtein	Q9UBX1	0	Cathepsin F OS=Homo sapiens GN=CTSF PE=1 SV=1	3.92562	1	1	1	1	484	53.332	8.22	High	High	High	High	High	High	High	High		1.433	1.19	1.133	0.764	0.959	1.2	0.809	94.3	135.1	112.1	106.7	72.1	90.4	113.1	76.3	0.083	0	3.28629	1	1.27366	0.899291	586	0.969884
FALSE	IsMasterProtein	P08603	1	Complement factor H OS=Homo sapiens GN=CFH PE=1 SV=4	57.5142	61	1096	53	1	1231	139.005	6.61	High	High	High	High	High	High	High	High		0.948	1.04	1.048	1.095	0.993	0.998	0.997	98.5	93.4	102.5	103.2	107.9	97.9	98.4	98.2	163.965	9	2485.82	61	0.988072	0.900587	587	0.969627
FALSE	IsMasterProtein	P13591	1	Neural cell adhesion molecule 1 OS=Homo sapiens GN=NCAM1 PE=1 SV=3	2.91375	3	4	3	1	858	94.515	4.87	High	High	High	High	High	High	High	High		1.117	1.876	1.501	1.277	2.036	1.644	2.245	63	70.4	118.2	94.6	80.5	128.3	103.6	141.5	0.216	0	4.4464	3	0.762723	0.903756	588	0.971383
FALSE	IsMasterProtein	P28066	0	Proteasome subunit alpha type-5 OS=Homo sapiens GN=PSMA5 PE=1 SV=3	4.14938	1	1	1	1	241	26.394	4.79	High	High	High	High	High	High	High	High		1.166	0.905	0.827	0.908	1.042	0.971	0.678	106.7	124.5	96.5	88.2	96.9	111.2	103.6	72.3	0.233	0	0	1	1.08307	0.905383	589	0.971481
FALSE	IsMasterProtein	Q8TER0	0	Sushi, nidogen and EGF-like domain-containing protein 1 OS=Homo sapiens GN=SNED1 PE=2 SV=2	0.636943	1	1	1	1	1413	152.104	6.98	High	High	High	High	High	High	High	High		1.029	2.064	1.438	1.285	2.236	1.402	1.274	68.2	70.2	140.8	98.1	87.6	152.5	95.6	86.9	0.031	0	0	1	0.892806	0.907663	590	0.972276
FALSE	IsMasterProtein	Q9H4A9	1	Dipeptidase 2 OS=Homo sapiens GN=DPEP2 PE=1 SV=2	2.6749	1	1	1	1	486	53.272	6.4	High	High	High	High	High	High	High	High		1.184	0.935	0.889	0.817	0.712	1.043	0.886	107.1	126.9	100.2	95.3	87.5	76.3	111.8	94.9	0.083	0	2.03292	1	1.15924	0.911002	591	0.974202
FALSE	IsMasterProtein	Q5T4T6	0	Synaptonemal complex protein 2-like OS=Homo sapiens GN=SYCP2L PE=1 SV=2	0.985222	1	1	1	1	812	93.541	5.8	High	High	High	High	High	High	High	High		0.977	1.297	1.405	1.138	1.428	1.036	0.884	87.3	85.3	113.2	122.7	99.4	124.6	90.4	77.1	0.046	0	0	1	1.04342	0.912368	592	0.974014
FALSE	IsMasterProtein	P23528	1	Cofilin-1 OS=Homo sapiens GN=CFL1 PE=1 SV=3	11.4458	2	3	2	1	166	18.491	8.09	High	High	High	High	High	High	High	High		0.89	1.003	1.055	0.687	0.688	0.802	0.624	118.6	105.5	118.9	125	81.4	81.5	95.1	74	0.468	0	7.94189	2	1.40964	0.912772	593	0.972803
FALSE	IsMasterProtein	Q9UK55	1	Protein Z-dependent protease inhibitor OS=Homo sapiens GN=SERPINA10 PE=1 SV=1	27.027	12	50	12	1	444	50.674	8.27	High	High	High	High	High	High	High	High		0.929	0.729	0.706	0.723	0.652	0.788	1.013	122.4	113.6	89.2	86.4	88.4	79.8	96.4	123.9	5.105	0	90.6009	12	1.05946	0.913649	594	0.972098
FALSE	IsMasterProtein	P05160	1	Coagulation factor XIII B chain OS=Homo sapiens GN=F13B PE=1 SV=3	38.2753	22	119	22	1	661	75.461	6.39	High	High	High	High	High	High	High	High		0.704	0.812	0.852	0.914	0.792	1.079	0.814	114.8	80.8	93.3	97.8	105	90.9	123.9	93.5	7.377	0	254.992	22	0.93564	0.916003	595	0.972964
FALSE	IsMasterProtein	P24821	1	Tenascin OS=Homo sapiens GN=TNC PE=1 SV=3	1.90822	4	5	4	1	2201	240.7	4.89	High	High	High	High	High	High	High	High		0.84	0.919	0.775	0.78	0.962	0.924	0.754	115	96.6	105.7	89.2	89.7	110.7	106.3	86.7	0.104	0	7.30767	4	1.0333	0.918801	596	0.974299
FALSE	IsMasterProtein	P11597	1	Cholesteryl ester transfer protein OS=Homo sapiens GN=CETP PE=1 SV=2	1.62272	1	1	1	1	493	54.721	6.09	High	High	High	High	High	High	High	High		0.967	1.223	1.325	0.746	1.108	0.828	0.795	100.1	96.8	122.4	132.6	74.7	110.9	82.9	79.6	0.08	0	1.93567	1	1.29819	0.919474	597	0.973379
FALSE	IsMasterProtein	Q96IY4	1	Carboxypeptidase B2 OS=Homo sapiens GN=CPB2 PE=1 SV=2	23.8771	10	94	10	1	423	48.393	7.71	High	High	High	High	High	High	High	High		0.805	0.885	1.008	0.951	0.708	0.894	0.854	112.6	90.7	99.6	113.5	107	79.8	100.6	96.2	6.406	0	201.945	10	1.08551	0.926511	598	0.979189
FALSE	IsMasterProtein	Q12805	1	EGF-containing fibulin-like extracellular matrix protein 1 OS=Homo sapiens GN=EFEMP1 PE=1 SV=2	27.789	11	65	11	1	493	54.604	5.07	High	High	High	High	High	High	High	High		1.068	1.988	1.276	0.906	1.919	1.264	1.194	75.4	80.5	149.8	96.2	68.3	144.6	95.2	90	4.38	0	122.694	11	1.00955	0.929995	599	0.98123
FALSE	IsMasterProtein	Q07075	0	Glutamyl aminopeptidase OS=Homo sapiens GN=ENPEP PE=1 SV=3	5.01567	5	9	5	1	957	109.176	5.47	High	High	High	High	High	High	High	High		1.08	1.09	0.807	0.903	1.004	0.813	0.679	108.5	117.1	118.3	87.5	98	108.9	88.2	73.6	0.22	0	4.89451	5	1.17006	0.935386	600	0.985274
FALSE	IsMasterProtein	Q7Z7M0	1	Multiple epidermal growth factor-like domains protein 8 OS=Homo sapiens GN=MEGF8 PE=1 SV=2	2.7768	6	10	6	1	2845	302.901	6.87	High	High	High	High	High	High	High	High		0.787	0.92	0.757	0.679	0.872	0.748	0.587	126	99.2	115.9	95.3	85.6	109.9	94.2	74	0.139	0	8.25192	6	1.19989	0.936371	601	0.98467
FALSE	IsMasterProtein	Q8N149	0	Leukocyte immunoglobulin-like receptor subfamily A member 2 OS=Homo sapiens GN=LILRA2 PE=1 SV=2	2.07039	1	1	1	1	483	52.959	6.92	High	High	High	High	High	High	High	High		1.912	1.259	1.148	1.507	1.943	0.934	1.283	72.8	139.2	91.7	83.6	109.7	141.5	68	93.4	0.11	0	0	1	0.938682	0.936531	602	0.983202
FALSE	IsMasterProtein	P02751	1	Fibronectin OS=Homo sapiens GN=FN1 PE=1 SV=4	37.1333	67	626	67	1	2386	262.46	5.71	High	High	High	High	High	High	High	High		0.476	0.768	0.785	0.936	0.687	0.486	0.523	141.3	67.3	108.6	110.9	132.3	97.1	68.7	73.9	13.831	0	1335.49	67	1.15081	0.938914	603	0.984069
FALSE	IsMasterProtein	P01834	1	Ig kappa chain C region OS=Homo sapiens GN=IGKC PE=1 SV=1	80.1887	5	68	5	1	106	11.602	5.87	High	High	High	High	High	High	High	High		1.117	1.762	1.321	0.579	0.677	1.043	1.344	90.5	101	159.4	119.5	52.4	61.3	94.4	121.6	99	0	163.336	5	1.42675	0.941706	604	0.985362
FALSE	IsMasterProtein	Q9UK23	0	N-acetylglucosamine-1-phosphodiester alpha-N-acetylglucosaminidase OS=Homo sapiens GN=NAGPA PE=1 SV=2	2.3301	1	1	1	1	515	56.037	6.6	High	High	High	High	High	High	High	High		0.786	1.177	0.885	0.69	0.994	0.944	0.648	112.3	88.3	132.1	99.4	77.5	111.7	106	72.8	0.08	0	0	1	1.17418	0.941844	605	0.983877
FALSE	IsMasterProtein	P02652	1	Apolipoprotein A-II OS=Homo sapiens GN=APOA2 PE=1 SV=1	41	5	58	5	1	100	11.168	6.62	High	High	High	High	High	High	High	High		3.422	1.425	1.709	0.826	2.903	0.974	0.825	61.1	209.3	87.1	104.5	50.5	177.5	59.6	50.4	62.096	0	130.221	5	1.36686	0.942449	606	0.982884
FALSE	IsMasterProtein	P19827	1	Inter-alpha-trypsin inhibitor heavy chain H1 OS=Homo sapiens GN=ITIH1 PE=1 SV=3	24.5884	18	279	18	1	911	101.326	6.79	High	High	High	High	High	High	High	High		0.812	0.762	0.878	0.927	0.716	0.951	0.831	116.3	94.5	88.7	102.1	107.9	83.2	110.6	96.6	7.377	0	689.329	18	1.00829	0.942494	607	0.981312
FALSE	IsMasterProtein	P14625	1	Endoplasmin OS=Homo sapiens GN=HSP90B1 PE=1 SV=1	9.46451	7	11	7	1	803	92.411	4.84	High	High	High	High	High	High	High	High		1.51	1.012	0.899	0.767	1.329	0.748	0.76	99.7	150.6	100.9	89.7	76.4	132.5	74.5	75.8	0.435	0	18.3241	7	1.22745	0.950033	608	0.987534
FALSE	IsMasterProtein	Q9BTY2	1	Plasma alpha-L-fucosidase OS=Homo sapiens GN=FUCA2 PE=1 SV=2	12.848	6	8	6	1	467	54.032	6.25	High	High	High	High	High	High	High	High		1.342	1.373	1.194	1.269	1.517	1.156	1.13	80.2	107.6	110	95.7	101.7	121.6	92.7	90.6	0.585	0	10.2741	6	0.967782	0.953298	609	0.989301
FALSE	IsMasterProtein	P60660	1	Myosin light polypeptide 6 OS=Homo sapiens GN=MYL6 PE=1 SV=2	5.29801	1	1	1	1	151	16.919	4.65	High	High	High	High	High	High	High	High		0.658	0.859	1.497	0.33	0.39	0.387	1.056	129.5	85.2	111.2	193.8	42.7	50.5	50.2	136.8	0.233	0	0	1	1.85475	0.953708	610	0.988104
FALSE	IsMasterProtein	P40189	0	Interleukin-6 receptor subunit beta OS=Homo sapiens GN=IL6ST PE=1 SV=2	0.980392	1	2	1	1	918	103.471	5.95	High	High	High	High	High	High	High	High		1.324	1.235	1.105	1.288	1.042	0.937	1.082	88.8	117.5	109.6	98.1	114.3	92.5	83.1	96	0.044	0	4.13973	1	1.07282	0.956089	611	0.98895
FALSE	IsMasterProtein	Q14520	1	Hyaluronan-binding protein 2 OS=Homo sapiens GN=HABP2 PE=1 SV=1	25	14	123	14	1	560	62.63	6.54	High	High	High	High	High	High	High	High		0.941	0.975	1.176	1.195	0.982	0.977	0.977	97.3	91.5	94.9	114.4	116.3	95.6	95.1	95	10.938	0	321.003	14	0.990299	0.958454	612	0.989776
FALSE	IsMasterProtein	P06313	1	Ig kappa chain V-IV region JI OS=Homo sapiens PE=4 SV=1	9.02256	1	1	1	1	133	14.623	6.58	High	High	High	High	High	High	High	High		1.698	3.645	1.951	0.597	0.665	0.937	3.033	59.1	100.4	215.6	115.4	35.3	39.3	55.4	179.4	0.389	0	2.76058	1	1.58533	0.958739	613	0.988455
FALSE	IsMasterProtein	Q07954	1	Prolow-density lipoprotein receptor-related protein 1 OS=Homo sapiens GN=LRP1 PE=1 SV=2	1.84859	8	11	8	1	4544	504.276	5.39	High	High	High	High	High	High	High	High		1.156	1.439	1.011	0.982	1.35	0.851	1.055	90.4	104.6	130.2	91.5	88.8	122.1	77	95.4	0.084	0	8.61554	8	1.08714	0.960169	614	0.988317
FALSE	IsMasterProtein	Q14210	0	Lymphocyte antigen 6D OS=Homo sapiens GN=LY6D PE=1 SV=1	7.8125	1	1	1	1	128	13.278	8.21	High	High	High	High	High	High	High	High		1.116	1.555	0.84	0.993	1.018	1.584	1.435	83.9	93.6	130.4	70.4	83.2	85.4	132.8	120.3	0.389	0	2.08719	1	0.897083	0.961243	615	0.987814
FALSE	IsMasterProtein	P07359	1	Platelet glycoprotein Ib alpha chain OS=Homo sapiens GN=GP1BA PE=1 SV=1	6.54952	4	14	4	1	626	68.912	6.68	High	High	High	High	High	High	High	High		0.825	0.919	0.863	0.709	0.847	0.769	0.883	117.4	96.9	107.8	101.3	83.2	99.4	90.3	103.6	0.743	0	23.3462	4	1.12457	0.964695	616	0.989752
FALSE	IsMasterProtein	P02776	1	Platelet factor 4 OS=Homo sapiens GN=PF4 PE=1 SV=2	34.6535	3	42	1	1	101	10.838	8.62	High	High	High	High	High	High	High	High		0.689	1.009	1.218	1.519	1.039	1.255	1.109	90.5	62.4	91.3	110.3	137.5	94	113.6	100.4	14.849	2	91.4195	3	0.795735	0.967351	617	0.990869
FALSE	IsMasterProtein	Q92954	1	Proteoglycan 4 OS=Homo sapiens GN=PRG4 PE=1 SV=2	9.47293	13	29	13	1	1404	150.984	9.5	High	High	High	High	High	High	High	High		1.344	1.163	1.087	1.21	1.241	1	0.961	88.8	119.4	103.3	96.6	107.5	110.2	88.8	85.4	0.308	0	53.1756	13	1.04134	0.967399	618	0.989314
FALSE	IsMasterProtein	P07602	1	Prosaposin OS=Homo sapiens GN=PSAP PE=1 SV=2	7.06107	4	7	4	1	524	58.074	5.17	High	High	High	High	High	High	High	High		0.698	0.615	0.743	0.746	0.859	1.101	1.068	117.1	81.8	72	87	87.4	100.6	129	125.1	0.311	0	11.0903	4	0.809545	0.97066	619	0.991045
FALSE	IsMasterProtein	P02679	1	Fibrinogen gamma chain OS=Homo sapiens GN=FGG PE=1 SV=3	7.72627	3	5	3	1	453	51.479	5.62	High	High	High	High	High	High	High	High		1.555	1.133	0.9	0.714	0.672	1.257	1.134	95.6	148.8	108.4	86.1	68.2	64.2	120.2	108.4	0.269	0	7.25282	3	1.21579	0.971431	620	0.990233
FALSE	IsMasterProtein	P07225	1	Vitamin K-dependent protein S OS=Homo sapiens GN=PROS1 PE=1 SV=1	23.9645	14	72	14	1	676	75.074	5.67	High	High	High	High	High	High	High	High		0.809	0.942	0.898	0.81	0.846	0.98	0.802	112.9	91.3	106.3	101.4	91.4	95.5	110.6	90.6	2.849	0	158.593	14	1.06132	0.971974	621	0.989191
FALSE	IsMasterProtein	Q9NY15	1	Stabilin-1 OS=Homo sapiens GN=STAB1 PE=1 SV=3	2.29572	4	4	4	1	2570	275.3	6.49	High	High	High	High	High	High	High	High		0.88	0.702	0.722	0.895	0.837	0.703	0.573	126.8	111.6	89	91.5	113.4	106	89.1	72.6	0.072	0	4.89852	4	1.09919	0.974518	622	0.990186
FALSE	IsMasterProtein	O15031	1	Plexin-B2 OS=Homo sapiens GN=PLXNB2 PE=1 SV=3	0.598477	1	1	1	1	1838	204.997	6.24	High	High	High	High	High	High	High	High		0.99	0.699	1.27	1.109	1.405	1.501	0.999	89.2	88.2	62.3	113.2	98.9	125.3	133.8	89.1	0.022	0	0	1	0.789309	0.975382	623	0.989472
FALSE	IsMasterProtein	Q92484	1	Acid sphingomyelinase-like phosphodiesterase 3a OS=Homo sapiens GN=SMPDL3A PE=1 SV=2	3.31126	1	1	1	1	453	51.228	6.33	High	High	High	High	High	High	High	High		0.991	0.677	0.879	0.667	0.651	0.538	0.347	139.2	137.9	94.2	122.3	92.8	90.6	74.8	48.2	0.101	0	2.75552	1	1.61097	0.977564	624	0.990097
FALSE	IsMasterProtein	Q14766	1	Latent-transforming growth factor beta-binding protein 1 OS=Homo sapiens GN=LTBP1 PE=1 SV=4	2.32423	4	10	4	1	1721	186.673	5.96	High	High	High	High	High	High	High	High		0.736	0.846	0.798	0.922	0.869	0.711	0.703	121.5	89.4	102.8	97	112	105.5	86.4	85.4	0.179	0	8.85522	4	1.05497	0.978047	625	0.989002
FALSE	IsMasterProtein	P0CG05	1	Ig lambda-2 chain C regions OS=Homo sapiens GN=IGLC2 PE=1 SV=1	69.8113	6	31	3	1	106	11.287	7.24	High	High	High	High	High	High	High	High		1.043	1.542	1.044	0.712	0.648	0.697	1.191	101.6	105.9	156.6	106	72.3	65.9	70.8	120.9	50.795	0	64.0326	6	1.42498	0.981914	626	0.991326
FALSE	IsMasterProtein	Q6UXB8	1	Peptidase inhibitor 16 OS=Homo sapiens GN=PI16 PE=1 SV=1	8.20734	4	13	4	1	463	49.44	5.39	High	High	High	High	High	High	High	High		1.059	1.588	1.238	1.397	1.744	1.153	1.197	77.1	81.6	122.5	95.4	107.7	134.4	88.9	92.3	0.778	0	31.577	4	0.889676	0.982007	627	0.989838
FALSE	IsMasterProtein	P02654	1	Apolipoprotein C-I OS=Homo sapiens GN=APOC1 PE=1 SV=1	32.5301	4	42	4	1	83	9.326	8.47	High	High	High	High	High	High	High	High		1.536	1.62	1.504	1.098	1.306	1.47	0.827	77.2	118.6	125.1	116.2	84.8	100.8	113.5	63.9	315.228	0	88.5765	4	1.20413	0.982079	628	0.988334
FALSE	IsMasterProtein	Q03167	1	Transforming growth factor beta receptor type 3 OS=Homo sapiens GN=TGFBR3 PE=1 SV=3	1.2926	1	2	1	1	851	93.44	5.71	High	High	High	High	High	High	High	High		1.7	1.692	1.324	1.608	1.527	2.235	1.589	63.1	107.3	106.8	83.6	101.5	96.4	141	100.3	0.155	0	4.54479	1	0.821494	0.98381	629	0.988502
FALSE	IsMasterProtein	P10619	1	Lysosomal protective protein OS=Homo sapiens GN=CTSA PE=1 SV=2	2.70833	1	2	1	1	480	54.431	6.61	High	High	High	High	High	High	High	High		0.836	0.695	0.746	0.683	0.605	0.873	0.862	127	106.2	88.3	94.7	86.7	76.9	110.8	109.4	0.11	0	2.1968	1	1.08442	0.987451	630	0.990586
FALSE	IsMasterProtein	Q14118	1	Dystroglycan OS=Homo sapiens GN=DAG1 PE=1 SV=2	4.13408	2	5	2	1	895	97.381	8.56	High	High	High	High	High	High	High	High		0.707	0.537	0.572	0.374	0.34	0.788	0.385	170.1	120.3	91.4	97.3	63.6	57.9	134	65.4	0.148	0	12.8533	2	1.49299	0.992887	631	0.994461
FALSE	IsMasterProtein	P05387	0	60S acidic ribosomal protein P2 OS=Homo sapiens GN=RPLP2 PE=1 SV=1	10.4348	1	1	1	1	115	11.658	4.54	High	High	High	High	High	High	High	High		1.037	0.377	0.689	0.929	0.284	0.359	0.295	161	166.9	60.7	110.9	149.5	45.7	57.8	47.5	0.468	0	0	1	1.66223	0.993489	632	0.993489
FALSE	IsMasterProtein	P30086	1	Phosphatidylethanolamine-binding protein 1 OS=Homo sapiens GN=PEBP1 PE=1 SV=3	7.48663	1	1	1	1	187	21.044	7.53	Not Found	Not Found	Not Found	High	High	Not Found	High	Not Found				100	100		100					185.2	256.6		358.2		0.212	0	2.0187	1	0.602472	#DIV/0!	634
FALSE	IsMasterProtein	O75015	0	Low affinity immunoglobulin gamma Fc region receptor III-B OS=Homo sapiens GN=FCGR3B PE=1 SV=2	15.0215	3	3	1	1	233	26.199	6.71	Not Found	Not Found	Not Found	Not Found	Not Found	Not Found	Not Found	Not Found																	0.778	0	2.04895	3	#DIV/0!	#DIV/0!	633
FALSE	IsMasterProtein	P45877	0	Peptidyl-prolyl cis-trans isomerase C OS=Homo sapiens GN=PPIC PE=1 SV=1	6.13208	1	1	1	1	212	22.749	8.4	Not Found	Not Found	Not Found	High	Not Found	Not Found	High	Not Found				100			100					338.3			461.7		0.233	0	0	1	0.732727	#DIV/0!	637
FALSE	IsMasterProtein	P55899	0	IgG receptor FcRn large subunit p51 OS=Homo sapiens GN=FCGRT PE=1 SV=1	4.65753	1	1	1	1	365	39.718	6.54	High	Not Found	Not Found	High	Not Found	High	Not Found	Not Found		0.01	0.01	0.973	0.01	1.38	0.01	0.01	238.6			232.2		329.2			0.136	0	0	1	0.715067	#DIV/0!	635
FALSE	IsMasterProtein	Q9UQP3	0	Tenascin-N OS=Homo sapiens GN=TNN PE=1 SV=2	1.84758	1	1	1	1	1299	143.944	5.63	Not Found	Not Found	Not Found	Not Found	Not Found	Not Found	Not Found	Not Found																	0.03	0	0	1	#DIV/0!	#DIV/0!	636
